# Supplementary material for: N-(1-Allyl-3-chloro-4-eth­oxy-1H-indazol-5-yl)-4-methyl­benzene­sulfonamide
Source: Acta Crystallogr Sect E Struct Rep Online. 2014 May 10;70(Pt 6):o653. doi: 10.1107/S1600536814010253 (PMC4051038; doi:10.1107/S1600536814010253)
Supplement: Supplementary file 1 [file e-70-0o653-sup1.cif]

##############################################################################
#                                                                            #
# This CIF contains the data in a paper accepted for publication in          #
# Acta Crystallographica Section E. It conforms to the requirements of       #
# Notes for Authors for Acta Crystallographica Section E, and has been       #
# peer reviewed under the auspices of the IUCr Commission on Journals.       #
#                                                                            #
# Full details of the Crystallographic Information File format               #
# are given in the paper "The Crystallographic Information File (CIF):       #
# a New Standard Archive File for Crystallography" by S. R. Hall, F. H.      #
# Allen and I. D. Brown [Acta Cryst. (1991), A47, 655-685].                  #
#                                                                            #
# The current version of the core CIF dictionary is obtainable from          #
# ftp://ftp.iucr.org/pub/cif_core.dic.                                       #
#                                                                            #
# Software is freely available for graphical display of the structure(s)     #
# in this CIF. For information consult the CIF software page                 #
# http://www.iucr.org/resources/cif/software.                                #
#                                                                            #
# This file may be used for bona fide research purposes within the           #
# scientific community so long as proper attribution is given to the journal # 
# article from which it was obtained.                                        #
#                                                                            #
##############################################################################
data_I
_audit_creation_method     SHELXL-97
_journal_date_recd_electronic     2014-05-01
_journal_date_accepted     2014-05-06
_journal_name_full     'Acta Crystallographica, Section E'
_journal_year     2014
_journal_volume     70
_journal_issue      6
_journal_page_first     o653
_journal_page_last     o653
_journal_paper_category     QO
_journal_paper_doi     10.1107/S1600536814010253
_journal_coeditor_code     BT6978
_publ_contact_author_name     'Latifa Bouissane'
_publ_contact_author_address
;
Laboratoire de Chimie Organique et Analytique
Universit\'e Sultan Moulay Slimane,
Facult\'e des Sciences et Techniques, B\'eni-Mellal, BP 523, Morocco
;
_publ_contact_author_email     'l_bouissane@yahoo.fr'
_publ_contact_author_fax     '212 537 77 54 40'
_publ_contact_author_phone     '212 537 77 54 40'
_publ_section_title
;\
<i>N</i>-(1-Allyl-3-chloro-4-ethoxy-1<i>H</i>-indazol-5-yl)-4-\
methylbenzenesulfonamide
;
_publ_section_title_footnote     .
loop_
    _publ_author_name
    _publ_author_address
    'Chicha, Hakima'
;
Laboratoire de Chimie Organique et Analytique
Universit\'e Sultan Moulay Slimane,
Facult\'e des Sciences et Techniques, B\'eni-Mellal, BP 523, Morocco
;
    'Rakib, El Mostapha'
;
Laboratoire de Chimie Organique et Analytique
Universit\'e Sultan Moulay Slimane,
Facult\'e des Sciences et Techniques, B\'eni-Mellal, BP 523, Morocco
;
    'Bouissane, Latifa'
;
Laboratoire de Chimie Organique et Analytique
Universit\'e Sultan Moulay Slimane,
Facult\'e des Sciences et Techniques, B\'eni-Mellal, BP 523, Morocco
;
    'Saadi, Mohamed'
;
Laboratoire de Chimie du Solide Appliqu\'ee,
Facult\'e des Sciences, Universit\'e Mohammed V-Agdal
Avenue Ibn Battouta, BP 1014, Rabat, Morocco
;
    'El Ammari, Lahcen'
;
Laboratoire de Chimie du Solide Appliqu\'ee,
Facult\'e des Sciences, Universit\'e Mohammed V-Agdal
Avenue Ibn Battouta, BP 1014, Rabat, Morocco
;
_database_code_depnum_ccdc_archive     'CCDC 1001396'
_chemical_name_systematic
;\
<i>N</i>-(1-Allyl-3-chloro-4-ethoxy-1<i>H</i>-indazol-5-yl)-4-\
methylbenzenesulfonamide
;
_chemical_name_common     ?
_chemical_formula_moiety     'C19 H20 Cl N3 O3 S'
_chemical_formula_sum     'C19 H20 Cl N3 O3 S'
_chemical_formula_iupac     'C19 H20 Cl N3 O3 S'
_chemical_formula_weight     405.89
_chemical_melting_point     373
_symmetry_cell_setting     triclinic
_symmetry_space_group_name_H-M     'P -1'
_symmetry_space_group_name_Hall     '-P 1'
loop_
    _symmetry_equiv_pos_as_xyz
    'x, y, z'
    '-x, -y, -z'
_cell_length_a     10.0345(2)
_cell_length_b     10.5208(2)
_cell_length_c     10.7237(2)
_cell_angle_alpha     71.5610(10)
_cell_angle_beta     69.6010(10)
_cell_angle_gamma     83.0390(10)
_cell_volume     1006.56(3)
_cell_formula_units_Z     2
_cell_measurement_reflns_used     4792
_cell_measurement_theta_min     2.48
_cell_measurement_theta_max     27.88
_cell_measurement_temperature     296(2)
_exptl_crystal_description     Block
_exptl_crystal_colour     colourless
_exptl_crystal_size_max     0.42
_exptl_crystal_size_mid     0.35
_exptl_crystal_size_min     0.30
_exptl_crystal_density_diffrn     1.339
_exptl_crystal_density_meas     ?
_exptl_crystal_density_method     'not measured'
_exptl_crystal_F_000     424
_exptl_absorpt_coefficient_mu     0.317
_exptl_absorpt_correction_type     multi-scan
_exptl_absorpt_process_details     '(SADABS; Bruker, 2009)'
_exptl_absorpt_correction_T_min     0.6934
_exptl_absorpt_correction_T_max     0.7466
_exptl_special_details     ?
_diffrn_ambient_temperature     296(2)
_diffrn_radiation_type     MoK\a
_diffrn_radiation_wavelength     0.71073
_diffrn_radiation_source     'fine-focus sealed tube'
_diffrn_radiation_monochromator     graphite
_diffrn_measurement_device_type     'Bruker X8 APEX'
_diffrn_measurement_method     '\f and \w scans'
_diffrn_reflns_number     21411
_diffrn_reflns_av_R_equivalents     0.0274
_diffrn_reflns_av_sigmaI/netI     0.0203
_diffrn_reflns_theta_min     2.48
_diffrn_reflns_theta_max     27.88
_diffrn_reflns_theta_full     27.88
_diffrn_measured_fraction_theta_max     0.999
_diffrn_measured_fraction_theta_full     0.999
_diffrn_reflns_limit_h_min     -13
_diffrn_reflns_limit_h_max     13
_diffrn_reflns_limit_k_min     -13
_diffrn_reflns_limit_k_max     13
_diffrn_reflns_limit_l_min     -14
_diffrn_reflns_limit_l_max     13
_refine_special_details
;
Refinement of <i>F</i>^2^ against all reflections. The weighted <i>R</i>-factor
<i>wR</i> and goodness of fit <i>S</i> are based on <i>F</i>^2^, conventional
<i>R</i>-factors <i>R</i> are based on <i>F</i>, with <i>F</i> set to zero for
negative <i>F</i>^2^. The threshold expression of <i>F</i>^2^ >
\s(<i>F</i>^2^) is used only for calculating <i>R</i>-factors(gt) <i>etc</i>.
and is not relevant to the choice of reflections for refinement.
<i>R</i>-factors based on <i>F</i>^2^ are statistically about twice as large
as those based on <i>F</i>, and <i>R</i>- factors based on all data will be
even larger.
;
_reflns_number_total     4792
_reflns_number_gt     3967
_reflns_threshold_expression     I>2sigma(I)
_refine_ls_structure_factor_coef     Fsqd
_refine_ls_matrix_type     full
_refine_ls_R_factor_all     0.0499
_refine_ls_R_factor_gt     0.0407
_refine_ls_wR_factor_gt     0.1185
_refine_ls_wR_factor_ref     0.1264
_refine_ls_goodness_of_fit_ref     1.036
_refine_ls_restrained_S_all     1.036
_refine_ls_number_reflns     4792
_refine_ls_number_parameters     263
_refine_ls_number_restraints     0
_refine_ls_hydrogen_treatment     constr
_refine_ls_weighting_scheme     calc
_refine_ls_weighting_details
         'calc w=1/[\s^2^(Fo^2^)+(0.0687P)^2^+0.2408P] where P=(Fo^2^+2Fc^2^)/3'
_atom_sites_solution_hydrogens     geom
_atom_sites_solution_primary     direct
_atom_sites_solution_secondary     difmap
_refine_ls_shift/su_max     0.001
_refine_ls_shift/su_mean     0.000
_refine_diff_density_max     0.418
_refine_diff_density_min     -0.349
_refine_ls_extinction_method     none
_refine_ls_extinction_coef     ?
loop_
    _atom_type_symbol
    _atom_type_description
    _atom_type_scat_dispersion_real
    _atom_type_scat_dispersion_imag
    _atom_type_scat_source
    'C' 'C' 0.0033 0.0016
                         'International Tables Vol C Tables 4.2.6.8 and 6.1.1.4'
    'H' 'H' 0.0000 0.0000
                         'International Tables Vol C Tables 4.2.6.8 and 6.1.1.4'
    'N' 'N' 0.0061 0.0033
                         'International Tables Vol C Tables 4.2.6.8 and 6.1.1.4'
    'O' 'O' 0.0106 0.0060
                         'International Tables Vol C Tables 4.2.6.8 and 6.1.1.4'
    'S' 'S' 0.1246 0.1234
                         'International Tables Vol C Tables 4.2.6.8 and 6.1.1.4'
    'Cl' 'Cl' 0.1484 0.1585
                         'International Tables Vol C Tables 4.2.6.8 and 6.1.1.4'
_computing_data_collection     'APEX2 (Bruker, 2009)'
_computing_cell_refinement     'SAINT (Bruker, 2009)'
_computing_data_reduction     'SAINT (Bruker, 2009)'
_computing_structure_solution     'SHELXS97 (Sheldrick, 2008)'
_computing_structure_refinement     'SHELXL97 (Sheldrick, 2008)'
_computing_molecular_graphics     'ORTEP-3 for Windows (Farrugia, 2012)'
_computing_publication_material
                               'PLATON (Spek, 2009) and publCIF (Westrip, 2010)'
loop_
    _atom_site_type_symbol
    _atom_site_label
    _atom_site_fract_x
    _atom_site_fract_y
    _atom_site_fract_z
    _atom_site_U_iso_or_equiv
    _atom_site_adp_type
    _atom_site_calc_flag
    _atom_site_refinement_flags
    _atom_site_occupancy
    _atom_site_symmetry_multiplicity
    _atom_site_disorder_assembly
    _atom_site_disorder_group
    C C1 0.8128(2) 0.5118(2) 0.42585(19) 0.0628(5) Uani d . 1 1 A .
    C C2 0.69725(19) 0.46383(17) 0.55054(17) 0.0484(4) Uani d . 1 1 . .
    C C3 0.6105(2) 0.57806(17) 0.55830(18) 0.0526(4) Uani d . 1 1 . .
    C C4 0.4795(2) 0.57522(17) 0.6626(2) 0.0544(4) Uani d . 1 1 . .
    H H4 0.4230 0.6519 0.6653 0.065 Uiso calc R 1 1 . .
    C C5 0.43792(18) 0.45479(17) 0.76086(18) 0.0481(4) Uani d . 1 1 . .
    H H5 0.3495 0.4488 0.8299 0.058 Uiso calc R 1 1 . .
    C C6 0.52561(16) 0.33930(15) 0.76030(16) 0.0393(3) Uani d . 1 1 . .
    C C7 0.65446(17) 0.34152(16) 0.65574(16) 0.0415(3) Uani d . 1 1 . .
    C C8 0.8599(2) 0.2160(2) 0.6873(2) 0.0608(5) Uani d . 1 1 . .
    H H8A 0.8369 0.2187 0.7821 0.073 Uiso calc R 1 1 . .
    H H8B 0.9213 0.2907 0.6252 0.073 Uiso calc R 1 1 . .
    C C9 0.9321(3) 0.0880(3) 0.6722(4) 0.0976(9) Uani d . 1 1 . .
    H H9A 0.9546 0.0866 0.5780 0.146 Uiso calc R 1 1 . .
    H H9B 0.8705 0.0149 0.7343 0.146 Uiso calc R 1 1 . .
    H H9C 1.0181 0.0796 0.6945 0.146 Uiso calc R 1 1 . .
    C C10 0.62203(17) 0.22040(15) 1.03861(15) 0.0404(3) Uani d . 1 1 . .
    C C11 0.7030(2) 0.10747(17) 1.0730(2) 0.0542(4) Uani d . 1 1 . .
    H H11 0.6664 0.0226 1.0973 0.065 Uiso calc R 1 1 . .
    C C12 0.8389(2) 0.1218(2) 1.0708(2) 0.0618(5) Uani d . 1 1 . .
    H H12 0.8932 0.0457 1.0949 0.074 Uiso calc R 1 1 . .
    C C13 0.8960(2) 0.2475(2) 1.0333(2) 0.0570(4) Uani d . 1 1 . .
    C C14 0.8130(2) 0.35895(19) 0.9984(2) 0.0586(5) Uani d . 1 1 . .
    H H14 0.8502 0.4438 0.9724 0.070 Uiso calc R 1 1 . .
    C C15 0.67618(19) 0.34768(16) 1.00100(19) 0.0510(4) Uani d . 1 1 . .
    H H15 0.6214 0.4237 0.9781 0.061 Uiso calc R 1 1 . .
    C C16 1.0466(2) 0.2623(3) 1.0261(3) 0.0839(7) Uani d . 1 1 . .
    H H16A 1.0877 0.1752 1.0543 0.126 Uiso calc R 1 1 . .
    H H16B 1.0460 0.3125 1.0870 0.126 Uiso calc R 1 1 . .
    H H16C 1.1017 0.3086 0.9323 0.126 Uiso calc R 1 1 . .
    C C17 0.6318(3) 0.8191(2) 0.4084(3) 0.0869(8) Uani d . 1 1 . .
    H H17A 0.5322 0.8251 0.4162 0.104 Uiso calc PR 0.376(8) 1 A 1
    H H17B 0.6870 0.8653 0.3133 0.104 Uiso calc PR 0.376(8) 1 A 1
    H H17C 0.6737 0.8565 0.3084 0.104 Uiso calc PR 0.624(8) 1 A 2
    H H17D 0.5295 0.8209 0.4297 0.104 Uiso calc PR 0.624(8) 1 A 2
    C C18A 0.657(2) 0.8881(16) 0.5179(15) 0.082(4) Uani d P 0.376(8) 1 A 1
    H H18A 0.6423 0.8383 0.6103 0.099 Uiso calc PR 0.376(8) 1 A 1
    C C19A 0.6994(8) 1.0147(9) 0.4734(11) 0.105(4) Uani d P 0.376(8) 1 A 1
    H H19A 0.7144 1.0645 0.3810 0.126 Uiso calc PR 0.376(8) 1 A 1
    H H19B 0.7136 1.0533 0.5346 0.126 Uiso calc PR 0.376(8) 1 A 1
    C C18B 0.6631(11) 0.9034(11) 0.4701(8) 0.076(2) Uani d P 0.624(8) 1 A 2
    H H18B 0.6512 0.9951 0.4335 0.091 Uiso calc PR 0.624(8) 1 A 2
    C C19B 0.7085(7) 0.8617(7) 0.5769(6) 0.109(2) Uani d P 0.624(8) 1 A 2
    H H19C 0.7214 0.7705 0.6156 0.131 Uiso calc PR 0.624(8) 1 A 2
    H H19D 0.7279 0.9232 0.6141 0.131 Uiso calc PR 0.624(8) 1 A 2
    N N1 0.8009(2) 0.6396(2) 0.36458(18) 0.0738(5) Uani d . 1 1 . .
    N N2 0.6767(2) 0.68077(16) 0.44501(18) 0.0663(5) Uani d . 1 1 A .
    N N3 0.47799(13) 0.21562(12) 0.86652(13) 0.0403(3) Uani d . 1 1 . .
    H H3N 0.5266 0.1437 0.8473 0.048 Uiso d R 1 1 . .
    O O1 0.73089(12) 0.22498(12) 0.65275(13) 0.0491(3) Uani d . 1 1 . .
    O O2 0.36643(13) 0.31502(12) 1.06165(13) 0.0531(3) Uani d . 1 1 . .
    O O3 0.40499(13) 0.07043(11) 1.10772(12) 0.0510(3) Uani d . 1 1 . .
    S S1 0.45343(4) 0.20409(3) 1.03010(4) 0.04001(12) Uani d . 1 1 . .
    Cl Cl1 0.95478(8) 0.42370(8) 0.34929(7) 0.1012(3) Uani d . 1 1 . .
loop_
    _atom_site_aniso_label
    _atom_site_aniso_U_11
    _atom_site_aniso_U_22
    _atom_site_aniso_U_33
    _atom_site_aniso_U_12
    _atom_site_aniso_U_13
    _atom_site_aniso_U_23
    C1 0.0652(12) 0.0749(13) 0.0401(9) -0.0231(10) -0.0109(8) -0.0048(8)
    C2 0.0515(9) 0.0554(9) 0.0379(8) -0.0137(7) -0.0157(7) -0.0071(7)
    C3 0.0673(11) 0.0476(9) 0.0439(9) -0.0139(8) -0.0265(8) -0.0008(7)
    C4 0.0632(11) 0.0446(9) 0.0567(10) 0.0020(8) -0.0281(9) -0.0083(7)
    C5 0.0456(8) 0.0487(9) 0.0488(9) -0.0008(7) -0.0168(7) -0.0110(7)
    C6 0.0407(7) 0.0400(7) 0.0384(7) -0.0078(6) -0.0157(6) -0.0073(6)
    C7 0.0425(8) 0.0457(8) 0.0391(8) -0.0063(6) -0.0154(6) -0.0119(6)
    C8 0.0471(9) 0.0792(13) 0.0574(11) 0.0035(9) -0.0184(8) -0.0219(10)
    C9 0.0637(14) 0.0928(19) 0.130(3) 0.0210(13) -0.0312(15) -0.0325(17)
    C10 0.0447(8) 0.0391(7) 0.0360(7) -0.0108(6) -0.0111(6) -0.0079(6)
    C11 0.0628(11) 0.0399(8) 0.0589(10) -0.0141(7) -0.0297(9) 0.0024(7)
    C12 0.0617(11) 0.0572(10) 0.0675(12) -0.0071(9) -0.0349(10) -0.0020(9)
    C13 0.0535(10) 0.0704(12) 0.0509(10) -0.0184(9) -0.0165(8) -0.0172(9)
    C14 0.0591(10) 0.0522(10) 0.0657(12) -0.0222(8) -0.0117(9) -0.0211(8)
    C15 0.0527(9) 0.0395(8) 0.0596(10) -0.0088(7) -0.0118(8) -0.0176(7)
    C16 0.0610(13) 0.1033(18) 0.0955(18) -0.0223(12) -0.0326(13) -0.0248(15)
    C17 0.120(2) 0.0525(11) 0.0877(17) -0.0236(12) -0.0575(16) 0.0148(11)
    C18A 0.134(10) 0.060(6) 0.078(9) -0.010(5) -0.065(9) -0.018(6)
    C19A 0.084(5) 0.107(7) 0.159(9) 0.003(4) -0.044(5) -0.083(6)
    C18B 0.081(3) 0.071(3) 0.067(4) -0.021(2) -0.022(3) -0.004(3)
    C19B 0.121(4) 0.136(5) 0.081(4) -0.061(4) -0.011(3) -0.048(3)
    N1 0.0861(13) 0.0787(12) 0.0463(9) -0.0342(10) -0.0185(9) 0.0039(8)
    N2 0.0899(13) 0.0540(9) 0.0496(9) -0.0224(8) -0.0283(9) 0.0058(7)
    N3 0.0415(7) 0.0359(6) 0.0420(7) -0.0079(5) -0.0112(5) -0.0095(5)
    O1 0.0445(6) 0.0508(6) 0.0524(7) -0.0024(5) -0.0131(5) -0.0185(5)
    O2 0.0518(7) 0.0486(6) 0.0524(7) -0.0007(5) -0.0070(5) -0.0173(5)
    O3 0.0513(7) 0.0411(6) 0.0489(7) -0.0169(5) -0.0053(5) -0.0039(5)
    S1 0.0401(2) 0.0354(2) 0.0385(2) -0.00946(14) -0.00577(15) -0.00744(14)
    Cl1 0.0849(4) 0.1221(6) 0.0606(4) -0.0129(4) 0.0153(3) -0.0182(4)
_geom_special_details
;
All e.s.d.'s (except the e.s.d. in the dihedral angle between two l.s. planes)
are estimated using the full covariance matrix. The cell e.s.d.'s are taken
into account individually in the estimation of e.s.d.'s in distances, angles
and torsion angles; correlations between e.s.d.'s in cell parameters are only
used when they are defined by crystal symmetry. An approximate (isotropic)
treatment of cell e.s.d.'s is used for estimating e.s.d.'s involving l.s.
planes.
;
loop_
    _geom_bond_atom_site_label_1
    _geom_bond_atom_site_label_2
    _geom_bond_site_symmetry_2
    _geom_bond_distance
    _geom_bond_publ_flag
    C1 N1 . 1.308(3) ?
    C1 C2 . 1.422(3) ?
    C1 Cl1 . 1.705(2) ?
    C2 C3 . 1.403(3) ?
    C2 C7 . 1.411(2) ?
    C3 N2 . 1.366(2) ?
    C3 C4 . 1.394(3) ?
    C4 C5 . 1.366(2) ?
    C4 H4 . 0.9300 ?
    C5 C6 . 1.412(2) ?
    C5 H5 . 0.9300 ?
    C6 C7 . 1.382(2) ?
    C6 N3 . 1.4327(18) ?
    C7 O1 . 1.3683(19) ?
    C8 O1 . 1.450(2) ?
    C8 C9 . 1.478(3) ?
    C8 H8A . 0.9700 ?
    C8 H8B . 0.9700 ?
    C9 H9A . 0.9600 ?
    C9 H9B . 0.9600 ?
    C9 H9C . 0.9600 ?
    C10 C11 . 1.380(2) ?
    C10 C15 . 1.390(2) ?
    C10 S1 . 1.7572(16) ?
    C11 C12 . 1.382(3) ?
    C11 H11 . 0.9300 ?
    C12 C13 . 1.388(3) ?
    C12 H12 . 0.9300 ?
    C13 C14 . 1.383(3) ?
    C13 C16 . 1.510(3) ?
    C14 C15 . 1.382(3) ?
    C14 H14 . 0.9300 ?
    C15 H15 . 0.9300 ?
    C16 H16A . 0.9600 ?
    C16 H16B . 0.9600 ?
    C16 H16C . 0.9600 ?
    C17 C18B . 1.380(11) ?
    C17 N2 . 1.442(3) ?
    C17 C18A . 1.663(15) ?
    C17 H17A . 0.9700 ?
    C17 H17B . 0.9700 ?
    C17 H17C . 0.9700 ?
    C17 H17D . 0.9700 ?
    C18A C19A . 1.331(19) ?
    C18A H18A . 0.9300 ?
    C19A H19A . 0.9300 ?
    C19A H19B . 0.9300 ?
    C18B C19B . 1.307(10) ?
    C18B H18B . 0.9300 ?
    C19B H19C . 0.9300 ?
    C19B H19D . 0.9300 ?
    N1 N2 . 1.357(3) ?
    N3 S1 . 1.6504(13) ?
    N3 H3N . 0.8896 ?
    O2 S1 . 1.4267(12) ?
    O3 S1 . 1.4317(11) ?
loop_
    _geom_angle_atom_site_label_1
    _geom_angle_atom_site_label_2
    _geom_angle_atom_site_label_3
    _geom_angle_site_symmetry_1
    _geom_angle_site_symmetry_3
    _geom_angle
    _geom_angle_publ_flag
    N1 C1 C2 . . 112.7(2) ?
    N1 C1 Cl1 . . 118.98(16) ?
    C2 C1 Cl1 . . 128.32(17) ?
    C3 C2 C7 . . 119.20(16) ?
    C3 C2 C1 . . 103.15(16) ?
    C7 C2 C1 . . 137.65(18) ?
    N2 C3 C4 . . 130.22(18) ?
    N2 C3 C2 . . 106.89(17) ?
    C4 C3 C2 . . 122.81(15) ?
    C5 C4 C3 . . 117.00(16) ?
    C5 C4 H4 . . 121.5 ?
    C3 C4 H4 . . 121.5 ?
    C4 C5 C6 . . 121.71(16) ?
    C4 C5 H5 . . 119.1 ?
    C6 C5 H5 . . 119.1 ?
    C7 C6 C5 . . 121.27(14) ?
    C7 C6 N3 . . 119.03(14) ?
    C5 C6 N3 . . 119.65(14) ?
    O1 C7 C6 . . 119.44(14) ?
    O1 C7 C2 . . 122.54(14) ?
    C6 C7 C2 . . 117.89(15) ?
    O1 C8 C9 . . 107.74(18) ?
    O1 C8 H8A . . 110.2 ?
    C9 C8 H8A . . 110.2 ?
    O1 C8 H8B . . 110.2 ?
    C9 C8 H8B . . 110.2 ?
    H8A C8 H8B . . 108.5 ?
    C8 C9 H9A . . 109.5 ?
    C8 C9 H9B . . 109.5 ?
    H9A C9 H9B . . 109.5 ?
    C8 C9 H9C . . 109.5 ?
    H9A C9 H9C . . 109.5 ?
    H9B C9 H9C . . 109.5 ?
    C11 C10 C15 . . 120.75(15) ?
    C11 C10 S1 . . 119.82(11) ?
    C15 C10 S1 . . 119.27(13) ?
    C10 C11 C12 . . 119.32(15) ?
    C10 C11 H11 . . 120.3 ?
    C12 C11 H11 . . 120.3 ?
    C11 C12 C13 . . 121.25(18) ?
    C11 C12 H12 . . 119.4 ?
    C13 C12 H12 . . 119.4 ?
    C14 C13 C12 . . 118.22(17) ?
    C14 C13 C16 . . 120.82(18) ?
    C12 C13 C16 . . 120.9(2) ?
    C15 C14 C13 . . 121.79(16) ?
    C15 C14 H14 . . 119.1 ?
    C13 C14 H14 . . 119.1 ?
    C14 C15 C10 . . 118.65(16) ?
    C14 C15 H15 . . 120.7 ?
    C10 C15 H15 . . 120.7 ?
    C13 C16 H16A . . 109.5 ?
    C13 C16 H16B . . 109.5 ?
    H16A C16 H16B . . 109.5 ?
    C13 C16 H16C . . 109.5 ?
    H16A C16 H16C . . 109.5 ?
    H16B C16 H16C . . 109.5 ?
    C18B C17 N2 . . 118.3(5) ?
    C18B C17 C18A . . 14.3(7) ?
    N2 C17 C18A . . 107.4(6) ?
    C18B C17 H17A . . 111.6 ?
    N2 C17 H17A . . 110.2 ?
    C18A C17 H17A . . 110.2 ?
    C18B C17 H17B . . 96.9 ?
    N2 C17 H17B . . 110.2 ?
    C18A C17 H17B . . 110.2 ?
    H17A C17 H17B . . 108.5 ?
    C18B C17 H17C . . 107.7 ?
    N2 C17 H17C . . 107.7 ?
    C18A C17 H17C . . 121.4 ?
    H17A C17 H17C . . 99.4 ?
    H17B C17 H17C . . 11.9 ?
    C18B C17 H17D . . 107.7 ?
    N2 C17 H17D . . 107.7 ?
    C18A C17 H17D . . 104.8 ?
    H17A C17 H17D . . 7.7 ?
    H17B C17 H17D . . 116.0 ?
    H17C C17 H17D . . 107.1 ?
    C19A C18A C17 . . 120.0(9) ?
    C19A C18A H18A . . 120.0 ?
    C17 C18A H18A . . 120.0 ?
    C18A C19A H19A . . 120.0 ?
    C18A C19A H19B . . 120.0 ?
    H19A C19A H19B . . 120.0 ?
    C19B C18B C17 . . 123.8(9) ?
    C19B C18B H18B . . 118.1 ?
    C17 C18B H18B . . 118.1 ?
    C18B C19B H19C . . 120.0 ?
    C18B C19B H19D . . 120.0 ?
    H19C C19B H19D . . 120.0 ?
    C1 N1 N2 . . 105.77(17) ?
    N1 N2 C3 . . 111.52(17) ?
    N1 N2 C17 . . 120.35(19) ?
    C3 N2 C17 . . 128.1(2) ?
    C6 N3 S1 . . 119.49(10) ?
    C6 N3 H3N . . 114.3 ?
    S1 N3 H3N . . 108.7 ?
    C7 O1 C8 . . 114.94(13) ?
    O2 S1 O3 . . 119.60(7) ?
    O2 S1 N3 . . 107.72(7) ?
    O3 S1 N3 . . 105.18(7) ?
    O2 S1 C10 . . 108.63(7) ?
    O3 S1 C10 . . 108.69(7) ?
    N3 S1 C10 . . 106.23(7) ?
loop_
    _geom_hbond_atom_site_label_D
    _geom_hbond_atom_site_label_H
    _geom_hbond_atom_site_label_A
    _geom_hbond_site_symmetry_A
    _geom_hbond_distance_DH
    _geom_hbond_distance_HA
    _geom_hbond_distance_DA
    _geom_hbond_angle_DHA
    N3 H3N O3 2_657 0.89 2.22 3.0588(17) 156.0
_iucr_refine_instructions_details
;
TITL EL13_D526_DRX4_HB1T1_0m in P-1
CELL  0.71073  10.0345  10.5208  10.7237   71.561   69.601   83.039
ZERR     2.00   0.0002   0.0002   0.0002    0.001    0.001    0.001
LATT   1
SFAC  C    H    N    O    S    CL
UNIT  38   40   6    6    2    2
MERG   2
L.S.  10
OMIT     1   0   0
OMIT     0   1   0
OMIT     0   0   1
OMIT     0   1   1
SHEL 60 0.76
FMAP   2
PLAN   10
rem dfix 0.89 0.001 N3 H3N
ACTA
BOND
BOND   $H
HTAB 2.6
HTAB N3 O3_$1
EQIV $1 -x+1, -y, -z+2
TEMP    23.00
WGHT      0.0687      0.2408
FVAR       0.95912   0.37542
C1    1    0.812851    0.511829    0.425843    11.00000    0.06523    0.07483 =
         0.04003   -0.00482   -0.01086   -0.02308
C2    1    0.697250    0.463822    0.550544    11.00000    0.05146    0.05537 =
         0.03784   -0.00706   -0.01572   -0.01369
C3    1    0.610544    0.578053    0.558307    11.00000    0.06732    0.04760 =
         0.04388   -0.00076   -0.02650   -0.01394
C4    1    0.479529    0.575222    0.662636    11.00000    0.06314    0.04462 =
         0.05663   -0.00828   -0.02806    0.00195
AFIX  43
H4    2    0.423010    0.651860    0.665244    11.00000   -1.20000
AFIX   0
C5    1    0.437921    0.454802    0.760857    11.00000    0.04554    0.04868 =
         0.04878   -0.01096   -0.01681   -0.00079
AFIX  43
H5    2    0.349527    0.448764    0.829881    11.00000   -1.20000
AFIX   0
C6    1    0.525603    0.339300    0.760304    11.00000    0.04069    0.03998 =
         0.03833   -0.00727   -0.01574   -0.00781
C7    1    0.654465    0.341518    0.655741    11.00000    0.04246    0.04573 =
         0.03903   -0.01196   -0.01536   -0.00633
C8    1    0.859857    0.216040    0.687291    11.00000    0.04703    0.07916 =
         0.05733   -0.02194   -0.01840    0.00343
AFIX  23
H8A   2    0.836901    0.218731    0.782099    11.00000   -1.20000
H8B   2    0.921312    0.290697    0.625199    11.00000   -1.20000
AFIX   0
C9    1    0.932116    0.088057    0.672208    11.00000    0.06369    0.09281 =
         0.12940   -0.03254   -0.03113    0.02099
AFIX  33
H9A   2    0.954610    0.086564    0.578022    11.00000   -1.50000
H9B   2    0.870561    0.014896    0.734289    11.00000   -1.50000
H9C   2    1.018113    0.079579    0.694516    11.00000   -1.50000
AFIX   0
C10   1    0.622028    0.220403    1.038601    11.00000    0.04466    0.03902 =
         0.03595   -0.00789   -0.01106   -0.01076
C11   1    0.702998    0.107473    1.072960    11.00000    0.06283    0.03989 =
         0.05890    0.00237   -0.02965   -0.01407
AFIX  43
H11   2    0.666431    0.022618    1.097327    11.00000   -1.20000
AFIX   0
C12   1    0.838919    0.121784    1.070781    11.00000    0.06166    0.05723 =
         0.06748   -0.00203   -0.03490   -0.00708
AFIX  43
H12   2    0.893166    0.045737    1.094874    11.00000   -1.20000
AFIX   0
C13   1    0.896038    0.247487    1.033322    11.00000    0.05355    0.07033 =
         0.05089   -0.01714   -0.01650   -0.01841
C14   1    0.812977    0.358956    0.998380    11.00000    0.05910    0.05220 =
         0.06566   -0.02112   -0.01168   -0.02221
AFIX  43
H14   2    0.850208    0.443796    0.972413    11.00000   -1.20000
AFIX   0
C15   1    0.676172    0.347683    1.001007    11.00000    0.05270    0.03947 =
         0.05956   -0.01756   -0.01177   -0.00878
AFIX  43
H15   2    0.621434    0.423694    0.978093    11.00000   -1.20000
AFIX   0
C16   1    1.046539    0.262332    1.026064    11.00000    0.06096    0.10317 =
         0.09556   -0.02481   -0.03259   -0.02230
AFIX  33
H16A  2    1.087726    0.175254    1.054245    11.00000   -1.50000
H16B  2    1.045964    0.312560    1.087013    11.00000   -1.50000
H16C  2    1.101637    0.308624    0.932317    11.00000   -1.50000
AFIX   0
C17   1    0.631856    0.819092    0.408410    11.00000    0.11975    0.05244 =
         0.08767    0.01480   -0.05747   -0.02357
PART 1
AFIX  23
H17A  2    0.532191    0.825065    0.416210    21.00000   -1.20000
H17B  2    0.687015    0.865253    0.313290    21.00000   -1.20000
PART 2
AFIX  23
H17C  2    0.673688    0.856509    0.308378   -21.00000   -1.20000
H17D  2    0.529560    0.820911    0.429658   -21.00000   -1.20000
AFIX   0
PART    1
C18A  1    0.657416    0.888122    0.517933    21.00000    0.13473    0.06007 =
         0.07866   -0.01790   -0.06589   -0.01001
AFIX  43
H18A  2    0.642367    0.838290    0.610282    21.00000   -1.20000
AFIX   0
C19A  1    0.699413    1.014701    0.473390    21.00000    0.08389    0.10652 =
         0.15898   -0.08244   -0.04441    0.00321
AFIX  93
H19A  2    0.714463    1.064535    0.381042    21.00000   -1.20000
H19B  2    0.713701    1.053286    0.534624    21.00000   -1.20000
AFIX   0
PART    2
C18B  1    0.663117    0.903390    0.470093   -21.00000    0.08134    0.07108 =
         0.06724   -0.00424   -0.02193   -0.02074
AFIX  43
H18B  2    0.651189    0.995133    0.433565   -21.00000   -1.20000
AFIX   0
C19B  1    0.708513    0.861714    0.576869   -21.00000    0.12070    0.13578 =
         0.08092   -0.04816   -0.01065   -0.06109
AFIX  93
H19C  2    0.721434    0.770529    0.615577   -21.00000   -1.20000
H19D  2    0.727892    0.923245    0.614133   -21.00000   -1.20000
AFIX   0
PART    0
N1    3    0.800864    0.639582    0.364585    11.00000    0.08615    0.07875 =
         0.04623    0.00387   -0.01849   -0.03426
N2    3    0.676733    0.680771    0.445011    11.00000    0.08992    0.05401 =
         0.04954    0.00580   -0.02823   -0.02245
N3    3    0.477990    0.215628    0.866519    11.00000    0.04150    0.03588 =
         0.04197   -0.00946   -0.01124   -0.00795
AFIX   3
H3N   2    0.526557    0.143716    0.847333    11.00000   -1.20000
AFIX   0
O1    4    0.730896    0.224978    0.652754    11.00000    0.04452    0.05078 =
         0.05240   -0.01844   -0.01312   -0.00242
O2    4    0.366429    0.315022    1.061646    11.00000    0.05180    0.04856 =
         0.05236   -0.01729   -0.00701   -0.00074
O3    4    0.404987    0.070433    1.107725    11.00000    0.05129    0.04109 =
         0.04888   -0.00392   -0.00528   -0.01686
S1    5    0.453433    0.204089    1.030103    11.00000    0.04007    0.03540 =
         0.03845   -0.00744   -0.00576   -0.00946
CL1   6    0.954775    0.423701    0.349296    11.00000    0.08486    0.12208 =
         0.06060   -0.01819    0.01533   -0.01286
HKLF 4
REM  EL13_D526_DRX4_HB1T1_0m in P-1
REM R1 =  0.0408 for   3967 Fo > 4sig(Fo)  and  0.0499 for all   4792 data
REM    266 parameters refined using      1 restraints
END
WGHT      0.0687      0.2408
REM Highest difference peak  0.419,  deepest hole -0.349,  1-sigma level  0.043
Q1    1   0.8981  0.3746  0.3388  11.00000  0.05    0.42
Q2    1   0.5348  0.2100  1.0315  11.00000  0.05    0.36
Q3    1   1.0447  0.2271  1.1258  11.00000  0.05    0.25
Q4    1   0.4802  0.2055  0.9419  11.00000  0.05    0.24
Q5    1   0.8840  0.1864  1.0282  11.00000  0.05    0.23
Q6    1   0.5796  0.3349  0.7003  11.00000  0.05    0.21
Q7    1   0.6018  0.3508  0.7273  11.00000  0.05    0.21
Q8    1   0.7510  0.4649  0.4811  11.00000  0.05    0.21
Q9    1   0.6413  0.5091  0.5376  11.00000  0.05    0.20
Q10   1   0.4145  0.2649  1.0915  11.00000  0.05    0.20
;
