# Supplementary material for: N-(1-Allyl-3-chloro-4-eth­oxy-1H-indazol-5-yl)-4-methyl­benzene­sulfonamide
Source: Acta Crystallogr Sect E Struct Rep Online. 2014 May 10;70(Pt 6):o653. doi: 10.1107/S1600536814010253 (PMC4051038; doi:10.1107/S1600536814010253)
Supplement: Supplementary file 2 [file e-70-0o653-Isup2.hkl]

# 
# h,k,l, Fc-squared, Fo-squared, sigma(Fo-squared) and status flag 
# 
data_I
_shelx_title ' EL13_D526_DRX4_HB1T1_0m in P-1' 
_shelx_refln_list_code          4 
_shelx_F_calc_maximum      103.11 
_exptl_crystal_F_000       424.00 
_reflns_d_resolution_high  0.7600 
 
loop_ 
 _symmetry_equiv_pos_as_xyz 
 'x, y, z' 
 '-x, -y, -z' 
 
_cell_length_a    10.0345 
_cell_length_b    10.5208 
_cell_length_c    10.7237 
_cell_angle_alpha  71.561 
_cell_angle_beta   69.601 
_cell_angle_gamma  83.039 
 
_shelx_F_squared_multiplier     1.000 
 
loop_ 
 _refln_index_h 
 _refln_index_k 
 _refln_index_l 
 _refln_F_squared_calc 
 _refln_F_squared_meas 
 _refln_F_squared_sigma 
 _refln_observed_status 
   2   0   0      524.55      503.00      5.98 o 
   3   0   0      552.53      586.31      7.02 o 
   4   0   0      116.48      152.97      1.99 o 
   5   0   0       92.12      106.35      2.26 o 
   6   0   0      114.71      112.96      1.80 o 
   7   0   0        8.45       10.64      0.57 o 
   8   0   0      128.83      124.30      2.31 o 
   9   0   0        5.55        4.16      0.60 o 
  10   0   0       44.93       46.54      2.05 o 
  11   0   0       18.29       17.98      1.11 o 
  12   0   0       26.57       28.18      1.48 o 
 -12   1   0        1.76        1.20      0.80 o 
 -11   1   0        1.08        0.46      0.73 o 
 -10   1   0        0.07       -0.49      0.58 o 
  -9   1   0        4.06        3.72      0.61 o 
  -8   1   0       26.98       22.91      1.27 o 
  -7   1   0      272.72      279.67      3.86 o 
  -6   1   0       94.22       87.37      1.20 o 
  -5   1   0        6.67        9.94      0.30 o 
  -4   1   0     1214.42     1298.10     15.40 o 
  -3   1   0      416.73      449.51      6.78 o 
  -2   1   0     4745.71     4773.57     72.97 o 
  -1   1   0      489.46      504.14      9.05 o 
   1   1   0       25.03       25.85      0.54 o 
   2   1   0     2228.00     2259.81     25.54 o 
   3   1   0      437.19      422.74      4.52 o 
   4   1   0      268.09      287.44      3.38 o 
   5   1   0      422.65      429.39      4.96 o 
   6   1   0       98.88      116.52      1.79 o 
   7   1   0        2.34        6.69      0.48 o 
   8   1   0      204.13      190.26      3.46 o 
   9   1   0        1.70        1.58      0.67 o 
  10   1   0        0.04        0.45      0.63 o 
  11   1   0        0.43        1.44      0.71 o 
  12   1   0        0.01        0.70      0.80 o 
 -12   2   0        6.11        4.96      1.35 o 
 -11   2   0       16.89       16.34      1.06 o 
 -10   2   0       52.49       50.76      1.45 o 
  -9   2   0        0.45       -0.15      0.33 o 
  -8   2   0      187.13      181.00      2.51 o 
  -7   2   0      245.10      235.50      3.10 o 
  -6   2   0       58.80       59.86      0.81 o 
  -5   2   0      865.39      896.78     15.70 o 
  -4   2   0        0.42        0.66      0.33 o 
  -3   2   0     1173.14     1219.45     20.85 o 
  -2   2   0     1107.06     1053.40     12.59 o 
  -1   2   0      988.05      918.82     10.26 o 
   0   2   0     2162.05     2256.30     19.06 o 
   1   2   0      775.73      770.21      8.70 o 
   2   2   0      471.86      486.89      5.20 o 
   3   2   0      138.45      157.12      1.99 o 
   4   2   0        0.28        0.11      0.20 o 
   5   2   0       22.39       24.73      0.71 o 
   6   2   0        4.35        5.60      0.40 o 
   7   2   0      212.26      207.98      2.73 o 
   8   2   0        0.35       -0.28      0.59 o 
   9   2   0       96.33       99.97      2.68 o 
  10   2   0       42.88       41.34      1.88 o 
  11   2   0       53.54       53.38      2.13 o 
  12   2   0       17.92       13.77      1.29 o 
 -12   3   0       17.75       17.13      3.37 o 
 -11   3   0        8.70        8.37      1.23 o 
 -10   3   0       31.76       30.91      1.88 o 
  -9   3   0       15.07       14.62      0.94 o 
  -8   3   0       82.55       82.57      1.60 o 
  -7   3   0     1342.46     1302.28     19.24 o 
  -6   3   0       99.05       93.97      4.78 o 
  -5   3   0      288.74      279.95      5.26 o 
  -4   3   0      713.94      835.45     14.52 o 
  -3   3   0       63.41       80.25      1.47 o 
  -2   3   0     1171.62     1269.02     14.21 o 
  -1   3   0      167.42      148.87      1.52 o 
   0   3   0      325.13      326.23      3.15 o 
   1   3   0       90.75       73.34      1.08 o 
   2   3   0        1.00        0.81      0.26 o 
   3   3   0     1364.70     1329.67     13.92 o 
   4   3   0       11.17       12.19      0.49 o 
   5   3   0      870.90      851.45      9.75 o 
   6   3   0       23.42       23.81      0.80 o 
   7   3   0      241.36      229.62      3.30 o 
   8   3   0        6.62        5.16      0.60 o 
   9   3   0       32.40       28.82      2.93 o 
  10   3   0        2.95        4.17      0.93 o 
  11   3   0       12.04       12.04      1.67 o 
  12   3   0        3.59        6.52      1.21 o 
 -11   4   0       12.57       10.83      1.36 o 
 -10   4   0        0.05       -0.01      0.82 o 
  -9   4   0        2.27        3.11      0.48 o 
  -8   4   0      199.40      188.58      3.77 o 
  -7   4   0       12.26       13.69      2.72 o 
  -6   4   0       55.73       58.29      2.43 o 
  -5   4   0      249.02      268.82      5.12 o 
  -4   4   0      718.28      726.43     11.00 o 
  -3   4   0      310.82      349.28      4.39 o 
  -2   4   0      369.16      347.54      3.99 o 
  -1   4   0       77.27       79.98      1.00 o 
   0   4   0       71.08       78.10      0.99 o 
   1   4   0      134.03      128.81      1.75 o 
   2   4   0        7.17       15.03      0.59 o 
   3   4   0       25.16       22.97      0.69 o 
   4   4   0      496.74      486.15      5.75 o 
   5   4   0       19.22       18.52      0.69 o 
   6   4   0     1001.06      988.74     11.69 o 
   7   4   0      295.17      279.21      4.89 o 
   8   4   0      112.83      117.24      2.91 o 
   9   4   0       13.15       12.69      1.34 o 
  10   4   0       20.30       22.26      1.63 o 
  11   4   0        3.59        4.03      1.12 o 
 -11   5   0        1.41        1.83      0.90 o 
 -10   5   0        7.18        6.61      0.87 o 
  -9   5   0        1.82        2.21      0.50 o 
  -8   5   0        2.34        3.36      0.52 o 
  -7   5   0       93.30       90.13      3.32 o 
  -6   5   0       28.56       23.43      1.19 o 
  -5   5   0        2.30        3.85      0.46 o 
  -4   5   0       16.96       17.03      0.47 o 
  -3   5   0      144.99      143.45      1.70 o 
  -2   5   0      139.30      160.46      3.08 o 
  -1   5   0      441.62      428.40      4.69 o 
   0   5   0      251.03      271.26      2.76 o 
   1   5   0       31.86       33.39      0.84 o 
   2   5   0     1703.76     1864.74     22.58 o 
   3   5   0      925.52      961.00     11.92 o 
   4   5   0     1303.81     1321.45     16.25 o 
   5   5   0        0.04       -0.04      0.46 o 
   6   5   0       19.00       16.86      0.98 o 
   7   5   0       23.05       23.44      1.10 o 
   8   5   0       12.47       14.64      1.07 o 
   9   5   0        9.53       15.90      2.49 o 
  10   5   0       47.00       52.58      3.03 o 
  11   5   0       40.95       41.05      4.24 o 
 -10   6   0        4.65        5.07      0.56 o 
  -9   6   0       25.89       28.25      1.54 o 
  -8   6   0       21.59       18.95      0.82 o 
  -7   6   0       39.82       36.15      1.27 o 
  -6   6   0        0.57        0.45      0.26 o 
  -5   6   0      189.84      182.76      2.36 o 
  -4   6   0      198.45      192.77      2.41 o 
  -3   6   0       36.15       28.43      0.69 o 
  -2   6   0      199.42      202.25      2.30 o 
  -1   6   0      393.96      405.67      4.84 o 
   0   6   0       56.00       45.72      0.75 o 
   1   6   0       60.51       71.69      1.18 o 
   2   6   0      342.95      428.11      5.66 o 
   3   6   0      157.90      153.93      2.45 o 
   4   6   0      152.69      136.67      2.29 o 
   5   6   0      288.23      301.22      4.29 o 
   6   6   0      716.41      690.19      9.78 o 
   7   6   0      200.24      206.68      6.01 o 
   8   6   0        0.26       -0.53      0.86 o 
   9   6   0       30.32       27.39      2.77 o 
  10   6   0        0.14       -1.33      1.33 o 
  11   6   0        1.66        0.85      1.57 o 
 -10   7   0        0.55        0.69      0.48 o 
  -9   7   0        2.78        2.37      0.64 o 
  -8   7   0        3.38        3.75      0.58 o 
  -7   7   0        3.24        1.98      0.49 o 
  -6   7   0        3.29        2.70      0.36 o 
  -5   7   0       20.26       22.75      0.73 o 
  -4   7   0       30.13       29.06      0.85 o 
  -3   7   0      301.94      295.25      3.44 o 
  -2   7   0        6.18        8.33      0.63 o 
  -1   7   0      880.07      829.78      9.56 o 
   0   7   0      696.78      672.05      6.56 o 
   1   7   0       62.19       66.12      1.50 o 
   2   7   0       27.90       22.99      1.15 o 
   3   7   0       26.85       33.08      1.09 o 
   4   7   0       13.41       12.57      0.79 o 
   5   7   0       16.95       15.18      0.86 o 
   6   7   0        1.41        2.74      0.69 o 
   7   7   0        0.69        0.50      0.72 o 
   8   7   0       19.88       23.04      1.49 o 
   9   7   0       27.19       25.36      1.96 o 
  10   7   0        8.88        8.48      1.92 o 
  -9   8   0        5.26        5.11      1.09 o 
  -8   8   0       11.79       10.83      0.99 o 
  -7   8   0       11.07       14.05      0.96 o 
  -6   8   0       25.91       21.79      0.96 o 
  -5   8   0      101.87       88.78      1.85 o 
  -4   8   0      148.08      120.73      2.04 o 
  -3   8   0      103.56       94.10      1.75 o 
  -2   8   0      207.51      210.61      3.14 o 
  -1   8   0      659.89      657.48      7.79 o 
   0   8   0      226.97      207.40      2.85 o 
   1   8   0      121.41      123.82      1.87 o 
   2   8   0      266.37      258.47      3.29 o 
   3   8   0       20.08       22.34      1.02 o 
   4   8   0      134.04      131.06      2.41 o 
   5   8   0       95.95       86.85      1.90 o 
   6   8   0        0.14        1.12      0.69 o 
   7   8   0       29.96       31.68      1.45 o 
   8   8   0       31.19       31.06      5.78 o 
   9   8   0        0.76       -0.97      0.97 o 
  -8   9   0        3.68        5.21      1.14 o 
  -7   9   0        1.48        0.66      0.68 o 
  -6   9   0       43.65       40.04      1.20 o 
  -5   9   0       17.70       18.00      1.01 o 
  -4   9   0       37.43       42.07      1.44 o 
  -3   9   0       30.51       28.81      1.44 o 
  -2   9   0      199.14      187.32      3.22 o 
  -1   9   0      484.87      474.21      6.92 o 
   0   9   0      574.14      555.71      6.72 o 
   1   9   0        4.09        4.01      0.58 o 
   2   9   0      162.24      151.51      2.43 o 
   3   9   0       77.67       62.41      1.46 o 
   4   9   0        4.73        3.37      0.69 o 
   5   9   0       95.63       76.87      2.28 o 
   6   9   0        1.73        1.29      0.82 o 
   7   9   0       14.76       15.13      1.27 o 
   8   9   0       30.91       30.02      2.77 o 
   9   9   0        8.47        9.38      1.67 o 
  -7  10   0        2.10        2.44      1.18 o 
  -6  10   0        0.53       -0.08      0.70 o 
  -5  10   0        0.12        0.09      0.61 o 
  -4  10   0        2.86        5.42      0.78 o 
  -3  10   0        7.48        7.65      0.87 o 
  -2  10   0       12.02       14.02      1.05 o 
  -1  10   0       90.90       83.16      2.56 o 
   0  10   0       24.42       20.89      0.83 o 
   1  10   0        4.92        5.60      0.62 o 
   2  10   0       43.24       42.64      1.30 o 
   3  10   0        1.14        2.93      0.66 o 
   4  10   0        2.47        3.03      0.68 o 
   5  10   0        0.68        1.52      0.97 o 
   6  10   0        5.10        6.90      1.00 o 
   7  10   0        0.02        0.87      0.94 o 
   8  10   0        5.96        8.73      2.28 o 
  -6  11   0       18.75       21.35      2.14 o 
  -5  11   0       19.40       20.86      1.90 o 
  -4  11   0        8.72        9.00      1.51 o 
  -3  11   0       20.55       21.66      1.36 o 
  -2  11   0        9.65       10.83      1.24 o 
  -1  11   0        6.84        4.15      0.80 o 
   0  11   0        4.99        4.56      0.81 o 
   1  11   0        0.39        0.57      0.55 o 
   2  11   0        0.87       -0.62      0.62 o 
   3  11   0       27.29       26.07      1.17 o 
   4  11   0       25.00       25.96      1.33 o 
   5  11   0       24.67       29.00      1.53 o 
   6  11   0       36.91       36.90      1.80 o 
  -4  12   0        8.43       13.36      1.24 o 
  -3  12   0       15.04       14.73      1.30 o 
  -2  12   0        1.18        1.15      0.89 o 
  -1  12   0        2.31        3.31      0.98 o 
   0  12   0        8.19        7.94      1.01 o 
   1  12   0       26.16       26.62      1.09 o 
   2  12   0        8.70        9.76      0.94 o 
   3  12   0       20.45       21.95      1.38 o 
   4  12   0        4.45        3.18      0.95 o 
   5  12   0        1.65       -0.05      0.85 o 
  -1  13   0        4.38        4.53      1.08 o 
   0  13   0       10.83       10.89      1.17 o 
   1  13   0        2.24        2.35      1.00 o 
  -4 -12   1        0.89        0.51      0.97 o 
  -3 -12   1        6.10        8.54      1.11 o 
  -2 -12   1       55.90       60.20      1.85 o 
  -1 -12   1       93.44      106.67      2.29 o 
   0 -12   1       35.62       41.20      1.80 o 
   1 -12   1        4.49        6.26      1.00 o 
   2 -12   1        2.93        5.30      1.09 o 
   3 -12   1        3.76        3.27      1.00 o 
   4 -12   1        0.07        0.51      1.18 o 
  -6 -11   1       48.76       60.77      2.07 o 
  -5 -11   1       43.04       48.58      1.86 o 
  -4 -11   1       52.65       53.35      1.85 o 
  -3 -11   1       11.37       13.58      1.05 o 
  -2 -11   1        2.06        1.40      0.71 o 
  -1 -11   1        3.48        4.97      0.74 o 
   0 -11   1        0.00       -0.20      0.42 o 
   1 -11   1        7.91        9.18      0.95 o 
   2 -11   1       27.99       33.58      2.21 o 
   3 -11   1        5.34        4.78      0.92 o 
   4 -11   1        3.45        5.57      1.03 o 
   5 -11   1        5.33        4.68      0.94 o 
   6 -11   1       12.78       13.24      1.15 o 
  -7 -10   1        3.97        5.20      1.12 o 
  -6 -10   1        0.00       -0.88      0.88 o 
  -5 -10   1        2.68        1.58      0.79 o 
  -4 -10   1       15.58       17.62      1.25 o 
  -3 -10   1        0.42        1.55      0.63 o 
  -2 -10   1       21.82       22.95      1.04 o 
  -1 -10   1       33.37       33.36      1.46 o 
   0 -10   1       30.41       32.45      1.15 o 
   1 -10   1       42.32       43.87      1.53 o 
   2 -10   1       34.82       38.65      1.43 o 
   3 -10   1       16.17       15.60      1.37 o 
   4 -10   1        2.62        1.95      0.77 o 
   5 -10   1        2.13        0.56      0.68 o 
   6 -10   1        1.83        0.88      0.93 o 
   7 -10   1        5.78        6.01      1.51 o 
  -8  -9   1       22.44       30.55      2.53 o 
  -7  -9   1       30.59       27.06      1.62 o 
  -6  -9   1        2.45        2.80      0.93 o 
  -5  -9   1        8.28        5.92      0.98 o 
  -4  -9   1      118.04      114.42      3.11 o 
  -3  -9   1        0.68        0.12      0.61 o 
  -2  -9   1        4.92        4.24      0.60 o 
  -1  -9   1       22.94       18.57      0.87 o 
   0  -9   1        0.95       -0.44      0.50 o 
   1  -9   1       45.15       45.91      1.50 o 
   2  -9   1        0.76        0.90      0.57 o 
   3  -9   1       63.17       62.63      1.85 o 
   4  -9   1       18.88       17.39      1.05 o 
   5  -9   1       15.05       16.86      1.07 o 
   6  -9   1       18.87       16.10      0.92 o 
   7  -9   1       10.89       15.36      1.59 o 
   8  -9   1        5.57        8.09      1.58 o 
  -9  -8   1        1.23        2.66      1.69 o 
  -8  -8   1        0.94        0.34      1.10 o 
  -7  -8   1        4.92        4.55      0.94 o 
  -6  -8   1        9.01        7.49      0.89 o 
  -5  -8   1       12.68       15.63      1.09 o 
  -4  -8   1        1.18        0.08      0.59 o 
  -3  -8   1       86.26       91.04      2.12 o 
  -2  -8   1       72.35       66.58      1.93 o 
  -1  -8   1       20.43       24.35      0.99 o 
   0  -8   1      151.99      144.95      2.24 o 
   1  -8   1      110.40      104.08      1.51 o 
   2  -8   1        7.91        8.66      0.67 o 
   3  -8   1       13.92       11.33      0.77 o 
   4  -8   1       36.39       36.32      1.19 o 
   5  -8   1      230.98      201.26      3.69 o 
   6  -8   1       98.40       87.60      2.02 o 
   7  -8   1       13.87       12.75      1.35 o 
   8  -8   1        6.57        5.04      1.02 o 
   9  -8   1       22.46       21.35      2.23 o 
 -10  -7   1        2.82        2.26      1.61 o 
  -9  -7   1       22.75       24.39      2.54 o 
  -8  -7   1       24.16       23.27      2.48 o 
  -7  -7   1       20.45       25.26      2.56 o 
  -6  -7   1       70.70       61.56      1.74 o 
  -5  -7   1       20.58       21.92      1.15 o 
  -4  -7   1        0.01        1.18      0.57 o 
  -3  -7   1      102.32       93.56      1.87 o 
  -2  -7   1      107.05      114.02      1.91 o 
  -1  -7   1       92.14       95.59      1.67 o 
   0  -7   1      749.16      752.91      7.35 o 
   1  -7   1     1285.48     1205.81     12.01 o 
   2  -7   1      547.62      579.52      6.87 o 
   3  -7   1      168.88      162.56      2.04 o 
   4  -7   1        7.60       12.05      0.64 o 
   5  -7   1       14.73       13.20      0.71 o 
   6  -7   1       56.78       47.12      1.34 o 
   7  -7   1        2.03        1.43      0.48 o 
   8  -7   1        7.79        6.89      0.72 o 
   9  -7   1        0.44       -0.21      0.58 o 
  10  -7   1        0.37        0.40      1.52 o 
 -10  -6   1       10.18        6.21      1.75 o 
  -9  -6   1       14.51       20.35      2.15 o 
  -8  -6   1       15.76       14.87      1.33 o 
  -7  -6   1        0.78        1.03      0.73 o 
  -6  -6   1      133.02      127.07      2.53 o 
  -5  -6   1       20.35       20.52      1.10 o 
  -4  -6   1      294.16      283.60      4.10 o 
  -3  -6   1        4.86        5.27      0.57 o 
  -2  -6   1      324.50      289.30      4.07 o 
  -1  -6   1      118.17      109.88      2.04 o 
   0  -6   1       91.75      108.43      1.47 o 
   1  -6   1        7.28       14.91      0.48 o 
   2  -6   1       36.10       36.79      0.75 o 
   3  -6   1       12.49       11.70      0.48 o 
   4  -6   1      141.89      127.71      1.81 o 
   5  -6   1      120.09      115.06      1.80 o 
   6  -6   1      232.83      224.94      3.16 o 
   7  -6   1        0.05       -0.29      0.29 o 
   8  -6   1        3.94        5.24      0.63 o 
   9  -6   1        2.50        2.90      0.92 o 
  10  -6   1        3.45        2.85      0.62 o 
  11  -6   1        0.88        0.49      1.36 o 
 -11  -5   1        4.31        4.44      1.67 o 
 -10  -5   1        8.84        8.94      1.70 o 
  -9  -5   1       84.15       76.74      3.52 o 
  -8  -5   1       79.25       79.86      3.36 o 
  -7  -5   1      375.70      366.12      6.33 o 
  -6  -5   1        0.76        0.56      0.76 o 
  -5  -5   1      209.23      220.89      3.28 o 
  -4  -5   1        0.39       -0.12      0.42 o 
  -3  -5   1      351.30      327.24      4.47 o 
  -2  -5   1      568.22      609.73      7.77 o 
  -1  -5   1     1239.52     1304.77     14.69 o 
   0  -5   1      216.05      245.21      2.88 o 
   1  -5   1        0.61        0.28      0.12 o 
   2  -5   1      175.91      201.06      2.65 o 
   3  -5   1        0.94        2.74      0.26 o 
   4  -5   1      167.63      171.15      1.95 o 
   5  -5   1       80.30       76.09      1.31 o 
   6  -5   1       58.89       56.62      1.07 o 
   7  -5   1       23.36       19.50      0.59 o 
   8  -5   1       30.94       31.06      1.12 o 
   9  -5   1       31.85       33.97      1.24 o 
  10  -5   1       11.50       10.44      0.80 o 
  11  -5   1       10.32       11.35      1.34 o 
 -11  -4   1        0.13        0.36      1.41 o 
 -10  -4   1        0.30        3.32      1.33 o 
  -9  -4   1       23.44       25.65      2.11 o 
  -8  -4   1       15.69       17.93      1.16 o 
  -7  -4   1      507.61      498.66      8.11 o 
  -6  -4   1      949.61      920.11     14.15 o 
  -5  -4   1      576.56      553.71      7.12 o 
  -4  -4   1       38.77       30.31      0.89 o 
  -3  -4   1      266.57      304.06      4.10 o 
  -2  -4   1      983.09     1226.03     14.98 o 
  -1  -4   1       29.91       35.32      0.93 o 
   0  -4   1       51.60       68.46      1.02 o 
   1  -4   1     1477.32     1615.51     16.67 o 
   2  -4   1       19.36       27.35      0.57 o 
   3  -4   1      318.48      409.53      4.45 o 
   4  -4   1      155.53      204.93      2.36 o 
   5  -4   1      203.93      198.29      2.68 o 
   6  -4   1      222.57      221.26      2.96 o 
   7  -4   1      235.91      232.53      3.37 o 
   8  -4   1       17.04       13.71      0.44 o 
   9  -4   1        1.63        0.08      0.43 o 
  10  -4   1        8.74        7.43      0.72 o 
  11  -4   1        1.48       -0.07      0.88 o 
 -11  -3   1       36.25       40.24      4.35 o 
 -10  -3   1        0.36        0.41      0.87 o 
  -9  -3   1       38.34       37.48      2.33 o 
  -8  -3   1        2.84        1.97      0.79 o 
  -7  -3   1      123.19      117.31      2.18 o 
  -6  -3   1       27.72       31.47      1.17 o 
  -5  -3   1        8.22        8.39      0.50 o 
  -4  -3   1      377.39      398.84      5.17 o 
  -3  -3   1      672.14      679.28      7.87 o 
  -2  -3   1     1202.78     1291.67     15.67 o 
  -1  -3   1     1415.58     1350.15     16.33 o 
   0  -3   1     1258.06     1344.57     16.69 o 
   1  -3   1       62.40       93.84      1.12 o 
   2  -3   1       78.93       75.81      0.93 o 
   3  -3   1      137.84      128.08      1.52 o 
   4  -3   1      248.52      308.83      3.60 o 
   5  -3   1        2.31        2.58      0.38 o 
   6  -3   1      111.53      109.21      1.68 o 
   7  -3   1      179.66      164.95      2.48 o 
   8  -3   1      199.88      193.10      2.64 o 
   9  -3   1      266.90      262.11      3.52 o 
  10  -3   1       64.11       58.72      1.44 o 
  11  -3   1       16.75       16.39      5.11 o 
  12  -3   1        0.58        2.19      1.16 o 
 -11  -2   1        1.44        1.67      0.84 o 
 -10  -2   1       20.44       23.23      1.48 o 
  -9  -2   1        1.23        0.98      0.70 o 
  -8  -2   1       40.50       39.57      1.62 o 
  -7  -2   1        0.43        0.59      0.31 o 
  -6  -2   1      105.13      105.28      1.72 o 
  -5  -2   1      154.56      160.69      2.32 o 
  -4  -2   1      312.55      358.76      4.28 o 
  -3  -2   1       41.46       41.75      0.75 o 
  -2  -2   1     4712.49     4711.72     52.60 o 
  -1  -2   1     1418.71     1461.89     15.35 o 
   0  -2   1     4756.06     4886.90     46.31 o 
   1  -2   1        7.51       11.99      0.31 o 
   2  -2   1     2619.56     2611.61     25.44 o 
   3  -2   1        0.87        4.15      0.20 o 
   4  -2   1     1212.29     1216.56     13.56 o 
   5  -2   1      614.91      648.81      9.37 o 
   6  -2   1      122.33      113.71      1.77 o 
   7  -2   1      286.33      287.95      3.76 o 
   8  -2   1        1.64        0.96      0.31 o 
   9  -2   1       10.92       10.44      0.60 o 
  10  -2   1       17.65       18.64      0.79 o 
  11  -2   1       15.69       16.97      1.07 o 
  12  -2   1       37.73       40.83      1.63 o 
 -11  -1   1        0.13       -0.71      0.71 o 
 -10  -1   1       20.51       17.51      2.19 o 
  -9  -1   1      176.01      161.64      3.63 o 
  -8  -1   1        0.00       -0.12      0.47 o 
  -7  -1   1        0.15        0.34      0.37 o 
  -6  -1   1       59.81       55.38      1.21 o 
  -5  -1   1        0.60        0.56      0.21 o 
  -4  -1   1       31.93       21.89      0.74 o 
  -3  -1   1        1.51        1.20      0.17 o 
  -2  -1   1     2453.20     2508.53     30.48 o 
  -1  -1   1     2174.22     2277.70     22.41 o 
   0  -1   1      298.12      384.38      3.05 o 
   1  -1   1     1392.70     1434.81     11.22 o 
   2  -1   1       87.42       76.08      0.97 o 
   3  -1   1      128.32      134.43      2.61 o 
   4  -1   1       70.14       67.38      0.89 o 
   5  -1   1     1084.03     1135.78     12.64 o 
   6  -1   1      482.24      487.94      5.61 o 
   7  -1   1       88.42       82.18      1.36 o 
   8  -1   1      182.69      173.87      2.52 o 
   9  -1   1       72.24       70.05      1.49 o 
  10  -1   1        2.62        2.65      0.72 o 
  11  -1   1        0.31        0.22      0.55 o 
  12  -1   1        4.02        4.43      0.97 o 
 -12   0   1       10.56       12.52      1.32 o 
 -11   0   1       16.22       15.89      1.09 o 
 -10   0   1       23.75       24.13      1.58 o 
  -9   0   1       57.95       56.98      1.78 o 
  -8   0   1        1.15        1.41      0.53 o 
  -7   0   1       47.43       41.78      0.98 o 
  -6   0   1      146.79      152.65      2.37 o 
  -5   0   1        5.52        5.89      0.37 o 
  -4   0   1      150.02      149.30      2.19 o 
  -3   0   1     1559.15     1640.70     24.78 o 
  -2   0   1      765.13      739.55      7.16 o 
  -1   0   1      697.39      734.90      6.46 o 
   1   0   1     1243.63      544.90     16.51 o 
   2   0   1     3615.46     3801.77     50.09 o 
   3   0   1     1351.90     1348.14     15.82 o 
   4   0   1      337.71      399.83      5.32 o 
   5   0   1      186.25      189.00      3.04 o 
   6   0   1       16.33       19.23      0.60 o 
   7   0   1      249.56      261.52      3.80 o 
   8   0   1        4.48        4.91      0.47 o 
   9   0   1        9.74       12.11      0.76 o 
  10   0   1        3.28        3.19      0.65 o 
  11   0   1       44.08       41.71      1.54 o 
  12   0   1        9.28       10.70      1.00 o 
 -11   1   1        6.17        8.23      0.98 o 
 -10   1   1        1.69        2.26      0.58 o 
  -9   1   1       29.90       25.77      0.93 o 
  -8   1   1        0.26        0.00      0.41 o 
  -7   1   1      239.30      230.80      3.16 o 
  -6   1   1        2.52        2.16      0.28 o 
  -5   1   1     2058.09     2141.43     23.68 o 
  -4   1   1        0.75        0.31      0.14 o 
  -3   1   1      748.10      769.85     10.22 o 
  -2   1   1      282.75      273.76      4.17 o 
  -1   1   1      972.09      962.07     12.57 o 
   1   1   1       48.15       39.80      2.55 o 
   2   1   1      416.92      462.29     10.88 o 
   3   1   1     7150.98     7161.14     96.60 o 
   4   1   1      782.11      767.14      8.05 o 
   5   1   1     4405.99     4724.61     52.08 o 
   6   1   1       51.46       64.49      1.12 o 
   7   1   1       89.33       85.85      1.48 o 
   8   1   1        5.64        5.51      0.61 o 
   9   1   1      121.00      102.91      2.98 o 
  10   1   1        1.39        2.10      0.70 o 
  11   1   1        8.41        6.80      1.16 o 
  12   1   1        3.42        3.14      0.97 o 
 -11   2   1        9.26        8.68      1.18 o 
 -10   2   1        3.24        3.34      0.67 o 
  -9   2   1      182.23      178.22      2.86 o 
  -8   2   1        3.23        2.29      0.30 o 
  -7   2   1        8.06        8.42      0.42 o 
  -6   2   1       90.08       98.45      1.26 o 
  -5   2   1        0.26        0.58      0.25 o 
  -4   2   1      618.66      637.53     11.21 o 
  -3   2   1      169.06      172.20      3.28 o 
  -2   2   1      229.37      213.83      3.29 o 
  -1   2   1      210.18      243.13      3.29 o 
   0   2   1     5445.29     5418.78     50.38 o 
   1   2   1     4277.64     4198.31     39.21 o 
   2   2   1       37.72       31.68      0.54 o 
   3   2   1      380.21      359.68      4.50 o 
   4   2   1     1317.65     1421.91     15.85 o 
   5   2   1        1.03        0.44      0.24 o 
   6   2   1       14.31       18.83      0.65 o 
   7   2   1       26.02       30.12      0.74 o 
   8   2   1      288.65      286.16      4.92 o 
   9   2   1        1.16        0.79      0.67 o 
  10   2   1        1.54        3.77      0.83 o 
  11   2   1       73.17       66.43      2.29 o 
  12   2   1       48.29       47.68      2.82 o 
 -11   3   1        0.64       -0.03      1.47 o 
 -10   3   1       15.71       15.70      1.01 o 
  -9   3   1        0.28       -0.12      0.43 o 
  -8   3   1        2.29        1.75      0.41 o 
  -7   3   1      111.18      117.54      5.98 o 
  -6   3   1      202.93      183.69      7.61 o 
  -5   3   1       34.98       46.06      3.04 o 
  -4   3   1       22.18       21.37      1.25 o 
  -3   3   1     1630.37     1829.88     38.44 o 
  -2   3   1     1007.87     1110.83     14.57 o 
  -1   3   1       34.09       25.91      0.51 o 
   0   3   1      720.34      706.86      7.47 o 
   1   3   1     1344.62     1327.96     11.74 o 
   2   3   1      389.84      349.63      4.08 o 
   3   3   1      170.36      184.94      2.33 o 
   4   3   1     1036.45      996.60     12.13 o 
   5   3   1      208.18      207.42      2.67 o 
   6   3   1      184.53      170.74      2.52 o 
   7   3   1        0.42        0.02      0.39 o 
   8   3   1        0.12        0.41      0.43 o 
   9   3   1        2.68        2.54      0.79 o 
  10   3   1       17.50       14.85      1.30 o 
  11   3   1        3.77        3.90      1.02 o 
  12   3   1       10.26       12.89      1.39 o 
 -11   4   1        0.73        0.11      1.52 o 
 -10   4   1       14.73       14.21      0.88 o 
  -9   4   1        1.06        1.18      0.59 o 
  -8   4   1       62.23       60.39      4.24 o 
  -7   4   1      904.30      866.67     29.12 o 
  -6   4   1      255.40      267.24     10.32 o 
  -5   4   1      426.38      413.60      9.62 o 
  -4   4   1       98.46       81.86      2.61 o 
  -3   4   1       16.86       22.78      0.83 o 
  -2   4   1     2559.68     2737.55     32.81 o 
  -1   4   1      174.07      192.83      2.52 o 
   0   4   1      280.47      298.98      3.11 o 
   1   4   1       53.03       64.95      1.43 o 
   2   4   1     2566.95     2848.18     31.32 o 
   3   4   1      113.56      104.49      1.50 o 
   4   4   1       20.22       21.28      0.91 o 
   5   4   1      245.94      247.90      3.46 o 
   6   4   1      784.99      758.98      8.86 o 
   7   4   1       47.00       46.67      1.31 o 
   8   4   1      196.02      179.22      3.06 o 
   9   4   1       53.07       55.18      2.10 o 
  10   4   1       36.87       37.53      1.95 o 
  11   4   1        3.81        5.76      1.16 o 
  12   4   1       12.65       12.22      1.49 o 
 -11   5   1        6.98        7.93      0.77 o 
 -10   5   1        2.02        2.02      0.99 o 
  -9   5   1       17.28       22.16      3.37 o 
  -8   5   1        1.52       -1.30      1.52 o 
  -7   5   1      145.81      135.14      6.74 o 
  -6   5   1      171.95      165.33      4.77 o 
  -5   5   1        9.00       12.04      1.30 o 
  -4   5   1       11.44       14.67      0.71 o 
  -3   5   1     1105.00     1224.15     16.22 o 
  -2   5   1        3.55        4.59      0.40 o 
  -1   5   1       89.96      127.51      2.18 o 
   0   5   1       46.94       55.00      0.77 o 
   1   5   1     1672.82     1700.01     19.38 o 
   2   5   1        7.83        9.37      0.49 o 
   3   5   1        7.90       19.04      0.78 o 
   4   5   1      139.75      134.12      1.96 o 
   5   5   1      233.12      264.16      3.43 o 
   6   5   1      198.30      184.21      3.62 o 
   7   5   1       11.54       13.63      0.89 o 
   8   5   1      268.17      272.62      4.39 o 
   9   5   1      228.53      231.28      4.33 o 
  10   5   1       47.67       45.37      2.19 o 
  11   5   1       67.61       78.72      2.94 o 
 -10   6   1        8.77        5.43      2.61 o 
  -9   6   1        6.44       10.21      2.82 o 
  -8   6   1        3.96        0.33      1.85 o 
  -7   6   1       58.53       55.55      3.63 o 
  -6   6   1       86.67       79.07      4.51 o 
  -5   6   1       75.27       67.99      1.25 o 
  -4   6   1        9.71        7.46      0.46 o 
  -3   6   1       80.43       81.46      1.19 o 
  -2   6   1       40.84       41.72      0.79 o 
  -1   6   1       45.35       40.16      0.75 o 
   0   6   1       95.34       82.21      1.12 o 
   1   6   1       21.20       17.17      0.66 o 
   2   6   1       68.10       48.12      1.00 o 
   3   6   1      217.49      225.44      3.26 o 
   4   6   1      313.99      324.21      4.49 o 
   5   6   1      457.91      436.29      5.39 o 
   6   6   1      863.89      841.17     10.69 o 
   7   6   1      378.89      375.88      5.73 o 
   8   6   1      160.71      153.75      2.96 o 
   9   6   1      165.53      164.54      3.50 o 
  10   6   1        1.25        3.80      1.15 o 
  11   6   1        1.06        0.14      1.09 o 
 -10   7   1        0.01        3.80      2.82 o 
  -9   7   1        2.51        2.61      2.50 o 
  -8   7   1        0.60        0.36      0.65 o 
  -7   7   1        1.25        1.31      0.39 o 
  -6   7   1        4.76        3.52      0.65 o 
  -5   7   1       55.93       51.07      1.06 o 
  -4   7   1       46.14       55.52      1.08 o 
  -3   7   1        1.77        3.09      0.33 o 
  -2   7   1      397.89      412.19      4.61 o 
  -1   7   1      245.74      228.31      2.79 o 
   0   7   1      179.42      170.77      2.02 o 
   1   7   1      214.06      215.88      2.40 o 
   2   7   1      127.38      147.94      2.17 o 
   3   7   1       33.73       35.96      1.00 o 
   4   7   1       12.05        8.37      0.79 o 
   5   7   1       27.14       30.05      1.31 o 
   6   7   1       73.53       75.90      1.87 o 
   7   7   1        0.79        0.50      0.73 o 
   8   7   1       36.71       38.77      2.35 o 
   9   7   1        0.63        1.51      0.96 o 
  10   7   1        9.31       12.91      2.00 o 
  11   7   1       31.86       32.71      4.62 o 
  -9   8   1        5.27        4.19      1.14 o 
  -8   8   1        2.80        2.84      0.54 o 
  -7   8   1        0.00       -0.07      0.47 o 
  -6   8   1       32.73       33.09      1.93 o 
  -5   8   1        6.91        7.88      0.54 o 
  -4   8   1       16.61       19.58      0.80 o 
  -3   8   1        0.63        1.89      0.50 o 
  -2   8   1        0.35        0.25      0.45 o 
  -1   8   1      121.06      117.18      1.86 o 
   0   8   1      276.59      270.73      3.04 o 
   1   8   1      237.85      236.81      2.78 o 
   2   8   1      248.60      241.73      3.54 o 
   3   8   1      274.12      279.62      3.77 o 
   4   8   1      449.71      402.81      5.17 o 
   5   8   1       42.60       39.46      1.32 o 
   6   8   1       79.20       76.67      2.35 o 
   7   8   1        2.27        4.45      0.90 o 
   8   8   1        1.75        4.05      0.94 o 
   9   8   1        0.00       -0.74      0.96 o 
  10   8   1        4.21        3.52      1.73 o 
  -8   9   1        1.80        2.64      0.94 o 
  -7   9   1       16.20       14.56      1.38 o 
  -6   9   1       13.62       12.66      0.88 o 
  -5   9   1       16.75       16.04      1.13 o 
  -4   9   1       90.00       83.70      1.98 o 
  -3   9   1      188.28      168.77      3.25 o 
  -2   9   1       41.14       42.60      1.30 o 
  -1   9   1      195.66      184.73      3.17 o 
   0   9   1      207.20      202.35      2.54 o 
   1   9   1       59.26       59.23      1.31 o 
   2   9   1       62.06       57.41      1.35 o 
   3   9   1       18.40       13.35      0.85 o 
   4   9   1      132.92      122.14      2.34 o 
   5   9   1      133.78      136.74      2.68 o 
   6   9   1        5.05        3.32      0.79 o 
   7   9   1       38.59       46.83      1.91 o 
   8   9   1       32.47       28.79      1.97 o 
   9   9   1        0.03       -1.10      1.10 o 
  -7  10   1       10.26       14.24      1.59 o 
  -6  10   1        4.23        3.95      0.75 o 
  -5  10   1        3.59        1.87      0.73 o 
  -4  10   1        0.12       -0.26      0.59 o 
  -3  10   1        5.98        9.25      0.85 o 
  -2  10   1       43.03       38.02      1.51 o 
  -1  10   1      131.64      126.50      2.54 o 
   0  10   1       19.14       18.92      1.28 o 
   1  10   1       87.25       83.66      1.63 o 
   2  10   1        0.47        0.70      0.53 o 
   3  10   1       30.78       35.58      1.25 o 
   4  10   1      165.63      154.31      2.81 o 
   5  10   1       83.35       82.59      2.16 o 
   6  10   1        1.06        1.51      0.80 o 
   7  10   1        4.00        2.35      0.90 o 
   8  10   1       14.11       15.35      1.48 o 
  -6  11   1       16.13       13.90      1.19 o 
  -5  11   1       10.05       10.16      0.98 o 
  -4  11   1        0.15        0.40      0.68 o 
  -3  11   1        4.63        4.00      0.78 o 
  -2  11   1        2.52        2.36      0.80 o 
  -1  11   1        4.70        5.87      0.91 o 
   0  11   1        0.00       -0.62      0.62 o 
   1  11   1       14.08       16.21      0.87 o 
   2  11   1        0.23       -0.40      0.58 o 
   3  11   1       33.84       26.30      1.27 o 
   4  11   1       38.35       34.93      1.33 o 
   5  11   1       23.53       25.83      1.45 o 
   6  11   1       26.33       37.84      2.10 o 
   7  11   1       10.60        8.79      1.23 o 
  -5  12   1        6.67        8.85      1.43 o 
  -4  12   1       23.42       25.44      1.48 o 
  -3  12   1       41.46       49.63      2.76 o 
  -2  12   1       14.78       16.27      1.77 o 
  -1  12   1        5.81        5.09      1.02 o 
   0  12   1       52.47       54.69      2.28 o 
   1  12   1       67.39       70.09      2.10 o 
   2  12   1       18.43       19.06      1.10 o 
   3  12   1        2.83        1.99      0.75 o 
   4  12   1        2.11        1.92      0.90 o 
   5  12   1        0.39        0.23      0.84 o 
   6  12   1        0.90        2.55      1.05 o 
  -2  13   1       14.36       19.02      1.50 o 
  -1  13   1        0.65        1.17      0.94 o 
   0  13   1        1.36        1.14      1.03 o 
   1  13   1        0.07       -0.20      0.82 o 
   2  13   1        3.71        3.63      0.85 o 
   3  13   1       35.73       39.56      1.77 o 
  -2 -12   2        5.54        4.87      1.00 o 
  -1 -12   2       41.90       44.85      1.65 o 
   0 -12   2       17.98       19.68      1.39 o 
   1 -12   2        1.16        1.50      0.90 o 
   2 -12   2       10.61       11.18      1.30 o 
   3 -12   2       16.61       20.36      1.54 o 
  -4 -11   2       27.41       31.38      1.55 o 
  -3 -11   2       12.55       12.64      1.12 o 
  -2 -11   2        0.33        0.07      0.72 o 
  -1 -11   2        2.02        2.86      0.74 o 
   0 -11   2        5.62        5.19      0.70 o 
   1 -11   2        0.06       -0.14      0.74 o 
   2 -11   2        1.27        1.41      0.86 o 
   3 -11   2        0.01        0.92      0.84 o 
   4 -11   2        5.43        7.16      1.08 o 
   5 -11   2        0.49       -0.83      0.83 o 
   6 -11   2        0.36       -0.36      0.80 o 
  -6 -10   2        2.58        2.52      0.97 o 
  -5 -10   2       17.00       16.91      1.35 o 
  -4 -10   2        4.46        4.70      0.94 o 
  -3 -10   2        0.02        0.30      0.75 o 
  -2 -10   2        0.77        0.76      0.62 o 
  -1 -10   2       72.39       78.02      1.75 o 
   0 -10   2       25.78       27.82      1.17 o 
   1 -10   2       36.16       32.85      1.46 o 
   2 -10   2        0.20        0.28      0.63 o 
   3 -10   2        1.83        4.47      1.07 o 
   4 -10   2        0.04        0.31      0.73 o 
   5 -10   2        2.98        2.87      0.95 o 
   6 -10   2        4.23        4.42      1.18 o 
   7 -10   2        9.83       13.12      1.94 o 
  -7  -9   2       20.30       21.96      1.79 o 
  -6  -9   2        1.29        0.30      0.87 o 
  -5  -9   2        8.43       10.73      1.04 o 
  -4  -9   2       12.57        6.61      0.92 o 
  -3  -9   2       75.97       67.62      1.79 o 
  -2  -9   2       41.97       34.03      1.35 o 
  -1  -9   2       12.43        8.44      0.73 o 
   0  -9   2       22.80       26.69      1.39 o 
   1  -9   2        0.60        0.29      0.65 o 
   2  -9   2        0.12        0.39      0.60 o 
   3  -9   2       27.80       24.75      2.23 o 
   4  -9   2       16.14       20.22      1.22 o 
   5  -9   2       22.70       23.01      1.12 o 
   6  -9   2       30.07       30.18      1.39 o 
   7  -9   2       17.36       20.75      2.00 o 
   8  -9   2        8.29       12.23      1.68 o 
  -8  -8   2       11.15       13.48      2.06 o 
  -7  -8   2        0.07        0.03      0.77 o 
  -6  -8   2        4.47        7.60      0.95 o 
  -5  -8   2        2.86        4.69      0.87 o 
  -4  -8   2       37.23       37.80      2.96 o 
  -3  -8   2       94.42       70.74      1.96 o 
  -2  -8   2       48.06       40.27      1.34 o 
  -1  -8   2        8.70        9.25      0.76 o 
   0  -8   2      291.40      282.99      3.81 o 
   1  -8   2      337.98      317.39      4.11 o 
   2  -8   2       28.69       27.38      1.16 o 
   3  -8   2       15.46       13.48      0.81 o 
   4  -8   2       45.21       38.82      1.30 o 
   5  -8   2       17.16       13.52      1.10 o 
   6  -8   2       25.18       26.44      1.20 o 
   7  -8   2        7.16        9.23      1.01 o 
   8  -8   2       11.63       13.85      3.04 o 
   9  -8   2        3.48        3.29      1.13 o 
  -9  -7   2        0.01       -0.69      1.48 o 
  -8  -7   2       65.96       70.19      2.75 o 
  -7  -7   2       14.37       17.01      1.13 o 
  -6  -7   2       26.95       26.12      1.31 o 
  -5  -7   2        3.66        4.38      0.78 o 
  -4  -7   2      125.51      116.79      2.24 o 
  -3  -7   2       15.06       17.85      0.88 o 
  -2  -7   2        0.82       -0.01      0.48 o 
  -1  -7   2       12.24       12.53      0.74 o 
   0  -7   2       21.60       25.33      1.15 o 
   1  -7   2       38.21       33.73      1.00 o 
   2  -7   2       85.48       89.90      1.65 o 
   3  -7   2      148.14      148.51      2.09 o 
   4  -7   2      346.38      350.37      4.75 o 
   5  -7   2        6.89        4.86      0.60 o 
   6  -7   2        3.65        1.46      0.54 o 
   7  -7   2       13.91       10.20      0.99 o 
   8  -7   2       10.38       10.67      1.57 o 
   9  -7   2        8.32        8.38      1.12 o 
  10  -7   2        0.30        0.98      0.98 o 
  -9  -6   2        0.18        0.70      2.34 o 
  -8  -6   2       20.11       18.03      1.48 o 
  -7  -6   2       27.78       25.75      1.45 o 
  -6  -6   2       92.43       83.80      1.99 o 
  -5  -6   2      139.16      139.12      2.69 o 
  -4  -6   2       84.76       79.87      1.78 o 
  -3  -6   2      151.09      150.79      2.53 o 
  -2  -6   2        0.22        0.75      0.46 o 
  -1  -6   2       27.89       28.93      0.99 o 
   0  -6   2      151.87      152.61      2.42 o 
   1  -6   2       74.40       67.62      1.10 o 
   2  -6   2        8.12        8.50      0.41 o 
   3  -6   2      129.21      126.08      1.76 o 
   4  -6   2       76.49       63.92      1.16 o 
   5  -6   2      272.11      243.51      5.35 o 
   6  -6   2      220.68      194.83      3.88 o 
   7  -6   2       86.96       85.17      1.76 o 
   8  -6   2        6.83        5.71      0.57 o 
   9  -6   2       13.41       14.92      1.41 o 
  10  -6   2        0.18       -0.23      0.87 o 
  11  -6   2        0.11        0.18      1.25 o 
 -10  -5   2        0.11       -0.61      1.38 o 
  -9  -5   2       26.93       21.74      2.18 o 
  -8  -5   2       26.62       27.98      2.30 o 
  -7  -5   2      162.02      155.81      3.36 o 
  -6  -5   2      422.70      408.12      6.14 o 
  -5  -5   2       67.82       62.40      1.63 o 
  -4  -5   2       83.28       84.88      1.70 o 
  -3  -5   2       30.50       31.12      1.01 o 
  -2  -5   2      137.54      161.83      2.53 o 
  -1  -5   2      377.21      362.75      4.48 o 
   0  -5   2      108.40      113.42      1.72 o 
   1  -5   2      123.14       96.72      1.34 o 
   2  -5   2      237.23      272.10      2.93 o 
   3  -5   2      385.59      400.25      4.48 o 
   4  -5   2        3.57        5.02      0.35 o 
   5  -5   2       22.38       28.55      0.71 o 
   6  -5   2       82.93       90.35      1.81 o 
   7  -5   2        3.23        3.44      0.62 o 
   8  -5   2        3.88        2.84      0.48 o 
   9  -5   2       12.89       13.61      0.93 o 
  10  -5   2        2.30        2.17      0.97 o 
  11  -5   2       12.14       13.32      2.01 o 
 -10  -4   2        0.01       -1.06      1.63 o 
  -9  -4   2        5.42        4.50      1.42 o 
  -8  -4   2        2.39        2.36      2.82 o 
  -7  -4   2        1.92        1.92      0.76 o 
  -6  -4   2      107.06      103.73      2.42 o 
  -5  -4   2       70.19       63.72      1.55 o 
  -4  -4   2      106.10      104.59      1.83 o 
  -3  -4   2       98.08       78.55      1.48 o 
  -2  -4   2     1784.81     1909.83     23.14 o 
  -1  -4   2       51.44       90.11      1.42 o 
   0  -4   2     1277.21     1496.92     18.24 o 
   1  -4   2       32.63       26.97      0.57 o 
   2  -4   2      671.59      669.89      6.74 o 
   3  -4   2       58.15       66.26      0.99 o 
   4  -4   2      156.09      133.78      1.69 o 
   5  -4   2       17.69       16.35      0.54 o 
   6  -4   2       20.83       17.22      0.55 o 
   7  -4   2      421.76      413.63      5.46 o 
   8  -4   2        0.03        0.46      0.33 o 
   9  -4   2        1.85        0.78      0.84 o 
  10  -4   2        0.08       -0.30      0.64 o 
  11  -4   2        1.80        0.52      0.94 o 
  12  -4   2        1.91        2.44      1.22 o 
 -11  -3   2       18.99       22.44      3.19 o 
 -10  -3   2       43.42       43.36      3.48 o 
  -9  -3   2        1.42        1.71      1.14 o 
  -8  -3   2       12.46       12.74      1.50 o 
  -7  -3   2       31.79       31.14      1.34 o 
  -6  -3   2       83.36       90.55      2.07 o 
  -5  -3   2       74.78       75.38      1.32 o 
  -4  -3   2      446.95      425.60      5.16 o 
  -3  -3   2       91.97      103.26      1.56 o 
  -2  -3   2     1122.11     1168.37     14.27 o 
  -1  -3   2     1029.71     1076.47     12.49 o 
   0  -3   2      707.87      803.56      8.09 o 
   1  -3   2      535.22      585.43      6.25 o 
   2  -3   2      476.65      498.04      4.78 o 
   3  -3   2      430.83      490.88      5.00 o 
   4  -3   2       30.25       23.02      0.53 o 
   5  -3   2        0.66        1.80      0.34 o 
   6  -3   2      368.73      371.55      4.80 o 
   7  -3   2       86.63       92.09      1.63 o 
   8  -3   2       58.93       55.83      1.18 o 
   9  -3   2        4.73        6.10      0.63 o 
  10  -3   2       37.53       37.10      1.22 o 
  11  -3   2       20.03       18.95      1.11 o 
  12  -3   2       19.42       19.49      1.89 o 
 -11  -2   2        5.96        6.15      1.28 o 
 -10  -2   2        0.06        0.48      0.97 o 
  -9  -2   2       24.33       23.43      2.06 o 
  -8  -2   2       84.05       83.77      6.57 o 
  -7  -2   2        0.46        0.68      1.85 o 
  -6  -2   2       58.25       56.97      1.35 o 
  -5  -2   2       12.42       16.32      0.82 o 
  -4  -2   2      164.20      140.07      2.17 o 
  -3  -2   2       40.42       53.47      0.93 o 
  -2  -2   2      162.58      156.82      2.07 o 
  -1  -2   2      523.39      546.70      6.32 o 
   0  -2   2       22.31       26.06      0.53 o 
   1  -2   2      253.06      238.81      3.16 o 
   2  -2   2      482.70      464.20      4.99 o 
   3  -2   2        1.44        4.99      0.23 o 
   4  -2   2       23.31       12.49      0.45 o 
   5  -2   2        5.44        8.42      0.35 o 
   6  -2   2       95.51      108.22      1.60 o 
   7  -2   2      246.10      235.55      3.53 o 
   8  -2   2       12.39       13.75      1.05 o 
   9  -2   2      319.76      319.31      4.74 o 
  10  -2   2       77.47       74.77      1.93 o 
  11  -2   2       73.38       72.15      2.24 o 
  12  -2   2       15.74       16.81      1.21 o 
 -11  -1   2       18.49       16.99      1.52 o 
 -10  -1   2        4.55        3.83      1.02 o 
  -9  -1   2       36.48       35.11      1.91 o 
  -8  -1   2        3.55        3.48      0.72 o 
  -7  -1   2      200.08      174.33      3.54 o 
  -6  -1   2       16.00       13.13      0.63 o 
  -5  -1   2      664.46      670.45      7.67 o 
  -4  -1   2      260.99      269.18      3.64 o 
  -3  -1   2      174.40      176.72      2.18 o 
  -2  -1   2      554.96      592.42      6.34 o 
  -1  -1   2     3706.42     3719.03     41.40 o 
   0  -1   2     5782.82     6074.51     56.34 o 
   1  -1   2       66.79       62.93      0.73 o 
   2  -1   2       97.98      111.99      1.50 o 
   3  -1   2     1390.21     1462.50     17.46 o 
   4  -1   2       46.83       45.71      0.78 o 
   5  -1   2      849.65      817.57     11.04 o 
   6  -1   2       46.69       47.87      0.99 o 
   7  -1   2      866.19      848.05     10.53 o 
   8  -1   2       41.52       48.32      1.40 o 
   9  -1   2      259.93      247.13      3.85 o 
  10  -1   2      160.53      153.07      3.03 o 
  11  -1   2       16.85       17.22      1.04 o 
  12  -1   2        6.23        5.89      1.01 o 
 -11   0   2       20.27       22.96      1.57 o 
 -10   0   2        3.75        2.68      0.71 o 
  -9   0   2       15.09       17.03      1.01 o 
  -8   0   2       36.83       38.33      1.17 o 
  -7   0   2      114.94      105.76      1.99 o 
  -6   0   2      554.10      564.00      7.21 o 
  -5   0   2      209.44      215.56      3.19 o 
  -4   0   2      943.56     1028.15     12.50 o 
  -3   0   2     2322.11     2623.06     31.36 o 
  -2   0   2      781.81      843.37      8.83 o 
  -1   0   2     1212.16     1247.86     12.33 o 
   0   0   2     8448.30     8332.40     70.48 o 
   1   0   2      712.33      684.77      7.04 o 
   2   0   2      655.33      732.10      8.79 o 
   3   0   2        6.73        9.92      0.36 o 
   4   0   2       72.78       82.03      1.46 o 
   5   0   2       88.79      104.37      1.63 o 
   6   0   2      235.11      255.95      4.12 o 
   7   0   2      105.27      112.05      2.10 o 
   8   0   2       37.41       39.75      1.19 o 
   9   0   2       17.74       18.68      0.91 o 
  10   0   2        5.27        7.39      0.80 o 
  11   0   2       11.57       11.22      0.93 o 
  12   0   2       21.36       24.63      1.36 o 
 -11   1   2       10.77       11.51      1.13 o 
 -10   1   2        0.82        0.07      0.56 o 
  -9   1   2       30.16       25.04      1.09 o 
  -8   1   2       56.06       54.74      1.43 o 
  -7   1   2        0.58        0.20      0.37 o 
  -6   1   2      208.32      201.43      2.79 o 
  -5   1   2        1.06        0.56      0.24 o 
  -4   1   2       97.48      118.46      1.58 o 
  -3   1   2       28.40       16.46      0.32 o 
  -2   1   2       37.04       39.86      0.57 o 
  -1   1   2      369.64      396.23      4.15 o 
   0   1   2     2629.74     2702.37     30.05 o 
   1   1   2      154.68      137.85      1.72 o 
   3   1   2     3344.91     3542.53     42.43 o 
   4   1   2     2615.04     2726.98     42.05 o 
   5   1   2      322.24      341.47      4.46 o 
   6   1   2      143.18      138.68      2.13 o 
   7   1   2        1.05        1.97      0.40 o 
   8   1   2       30.09       31.59      1.25 o 
   9   1   2       43.54       40.03      1.75 o 
  10   1   2        2.74        1.03      0.66 o 
  11   1   2        0.11        0.07      0.70 o 
  12   1   2        0.06       -0.06      0.72 o 
 -11   2   2        9.68       10.51      0.88 o 
 -10   2   2       45.98       48.56      1.70 o 
  -9   2   2        1.86        2.24      0.41 o 
  -8   2   2       77.80       72.00      1.42 o 
  -7   2   2        0.44        0.65      0.26 o 
  -6   2   2       43.36       40.94      0.70 o 
  -5   2   2       55.03       59.65      0.83 o 
  -4   2   2       54.66       61.86      0.97 o 
  -3   2   2       31.80       46.51      0.95 o 
  -2   2   2     2627.13     2733.85     35.28 o 
  -1   2   2      471.50      457.26      5.13 o 
   0   2   2     6804.16     6627.37     68.16 o 
   1   2   2      602.48      630.88      6.67 o 
   2   2   2    10631.92    10466.04    116.76 o 
   3   2   2       18.37       12.74      0.53 o 
   4   2   2      441.66      512.98      6.95 o 
   5   2   2      353.11      329.34      4.24 o 
   6   2   2      814.95      831.53     10.21 o 
   7   2   2       32.78       30.05      0.81 o 
   8   2   2       33.73       30.99      1.11 o 
   9   2   2        0.62        0.08      0.63 o 
  10   2   2       53.47       57.12      2.02 o 
  11   2   2        3.75        4.91      0.94 o 
  12   2   2        6.83        5.55      1.09 o 
 -11   3   2        1.63        1.26      1.05 o 
 -10   3   2       17.62       19.53      1.62 o 
  -9   3   2       13.07       12.40      0.90 o 
  -8   3   2       47.39       39.04      1.60 o 
  -7   3   2      169.16      166.96      2.47 o 
  -6   3   2       93.19       88.66      1.84 o 
  -5   3   2       55.00       58.06      1.25 o 
  -4   3   2      119.52      110.67      3.05 o 
  -3   3   2      637.05      753.29     11.18 o 
  -2   3   2       23.52       27.27      0.58 o 
  -1   3   2     1127.64     1288.58     21.04 o 
   0   3   2      301.02      308.15      3.29 o 
   1   3   2      436.42      379.53      4.35 o 
   2   3   2        2.07        3.31      0.27 o 
   3   3   2     1349.70     1319.85     14.72 o 
   4   3   2      343.25      350.61      5.10 o 
   5   3   2       83.05       84.48      1.72 o 
   6   3   2      213.75      215.71      2.81 o 
   7   3   2      164.46      155.11      2.48 o 
   8   3   2        1.26        0.71      0.46 o 
   9   3   2        0.40        1.37      0.96 o 
  10   3   2        0.20        0.60      0.83 o 
  11   3   2       55.34       57.40      2.47 o 
  12   3   2       17.53       17.37      1.55 o 
 -11   4   2        4.57        4.55      1.10 o 
 -10   4   2        0.88        0.70      0.93 o 
  -9   4   2        0.70        0.95      0.95 o 
  -8   4   2        0.21        0.00      0.30 o 
  -7   4   2        3.34        3.15      1.74 o 
  -6   4   2       13.04       10.97      2.17 o 
  -5   4   2      445.19      426.46      9.87 o 
  -4   4   2      278.09      269.39      7.71 o 
  -3   4   2      321.57      290.54      5.37 o 
  -2   4   2      103.01      129.72      1.87 o 
  -1   4   2       18.84        8.09      0.28 o 
   0   4   2     1409.48     1474.78     15.41 o 
   1   4   2       54.15       65.34      0.91 o 
   2   4   2      309.80      329.21      3.69 o 
   3   4   2      341.83      346.97      3.87 o 
   4   4   2       40.46       38.87      0.89 o 
   5   4   2      197.77      182.34      2.66 o 
   6   4   2      398.40      380.07      4.69 o 
   7   4   2       65.33       60.21      1.25 o 
   8   4   2        1.93        1.95      0.54 o 
   9   4   2      104.79      105.89      3.19 o 
  10   4   2       21.95       19.42      1.43 o 
  11   4   2       68.19       74.36      2.66 o 
  12   4   2       20.02       17.65      1.61 o 
 -10   5   2        5.54        4.84      0.56 o 
  -9   5   2        6.36        5.76      2.61 o 
  -8   5   2        4.80        4.67      2.06 o 
  -7   5   2       28.74       22.92      3.04 o 
  -6   5   2       14.68       10.21      2.61 o 
  -5   5   2      162.52      153.67      4.36 o 
  -4   5   2       92.51       90.91      2.06 o 
  -3   5   2       79.36      111.80      1.69 o 
  -2   5   2     2298.32     2545.84     30.38 o 
  -1   5   2      435.82      499.71      6.22 o 
   0   5   2       50.17       60.74      1.15 o 
   1   5   2      245.09      222.14      2.60 o 
   2   5   2        0.13       -0.23      0.23 o 
   3   5   2      149.89      120.15      1.61 o 
   4   5   2        1.06        1.33      0.60 o 
   5   5   2        9.68       12.52      0.67 o 
   6   5   2        5.81        8.60      0.67 o 
   7   5   2      554.36      544.00      7.86 o 
   8   5   2       53.54       57.76      1.87 o 
   9   5   2       93.54       90.04      2.25 o 
  10   5   2       74.98       80.34      2.76 o 
  11   5   2       78.99       84.52      2.95 o 
  12   5   2       12.47       16.24      1.69 o 
 -10   6   2        0.44       -1.96      1.96 o 
  -9   6   2        0.14        2.72      2.39 o 
  -8   6   2       22.84       21.73      3.48 o 
  -7   6   2        0.00       -0.76      1.63 o 
  -6   6   2       91.03       97.57      3.42 o 
  -5   6   2       20.97       19.25      1.68 o 
  -4   6   2      132.73      122.35      1.90 o 
  -3   6   2       18.24       17.42      0.67 o 
  -2   6   2      115.54      117.46      1.72 o 
  -1   6   2      212.30      228.52      3.09 o 
   0   6   2        7.40        6.88      0.29 o 
   1   6   2       81.23       89.67      1.20 o 
   2   6   2        8.50       17.96      0.66 o 
   3   6   2        5.26        6.32      0.53 o 
   4   6   2      547.16      569.67      6.31 o 
   5   6   2      302.11      315.45      4.06 o 
   6   6   2     1393.81     1369.86     16.88 o 
   7   6   2       26.37       20.38      1.09 o 
   8   6   2        3.30        2.94      0.70 o 
   9   6   2        7.55        3.83      0.84 o 
  10   6   2       19.24       22.30      1.75 o 
  11   6   2        1.93       -0.22      1.09 o 
  -9   7   2        0.84        2.93      2.50 o 
  -8   7   2        0.83       -0.76      2.17 o 
  -7   7   2        7.42        9.17      1.53 o 
  -6   7   2        8.58        8.79      0.50 o 
  -5   7   2        5.95        3.87      0.39 o 
  -4   7   2       45.66       34.63      0.99 o 
  -3   7   2       13.98       19.44      0.70 o 
  -2   7   2       63.76       67.60      1.24 o 
  -1   7   2      568.69      526.96      6.72 o 
   0   7   2      327.56      322.48      3.68 o 
   1   7   2      217.86      228.03      2.61 o 
   2   7   2      135.89      124.41      2.04 o 
   3   7   2       30.77       23.81      0.82 o 
   4   7   2       44.45       45.52      1.15 o 
   5   7   2       60.62       53.88      1.19 o 
   6   7   2        0.14        0.45      0.49 o 
   7   7   2        0.07        1.40      0.61 o 
   8   7   2      228.31      215.62      3.82 o 
   9   7   2      315.84      326.90      5.94 o 
  10   7   2       71.59       69.61      5.04 o 
  11   7   2       40.04       45.41      3.07 o 
  -9   8   2       26.15       22.38      3.80 o 
  -8   8   2        1.14        1.96      0.46 o 
  -7   8   2        4.78        4.98      0.55 o 
  -6   8   2       25.46       24.10      1.26 o 
  -5   8   2       59.49       50.56      1.25 o 
  -4   8   2       17.33       18.25      0.84 o 
  -3   8   2       32.38       29.12      1.10 o 
  -2   8   2        0.11       -0.16      0.39 o 
  -1   8   2       13.96       14.72      0.66 o 
   0   8   2      289.05      292.23      3.94 o 
   1   8   2      287.32      283.91      3.21 o 
   2   8   2      347.14      311.83      5.83 o 
   3   8   2      261.80      253.00      3.44 o 
   4   8   2       31.84       23.06      0.94 o 
   5   8   2       54.56       62.86      1.43 o 
   6   8   2       90.06       72.98      1.70 o 
   7   8   2       26.61       29.46      1.39 o 
   8   8   2       64.21       60.51      1.90 o 
   9   8   2       11.36       13.70      1.27 o 
  10   8   2        0.97        2.40      1.27 o 
  -8   9   2        0.50        0.27      0.58 o 
  -7   9   2        2.55        2.75      0.64 o 
  -6   9   2        8.29        8.17      0.81 o 
  -5   9   2        0.04        0.70      0.42 o 
  -4   9   2        4.86        3.74      0.53 o 
  -3   9   2        1.00        0.97      0.54 o 
  -2   9   2       50.70       43.69      1.47 o 
  -1   9   2      730.47      702.00      9.73 o 
   0   9   2       27.21       25.32      1.02 o 
   1   9   2       77.80       72.92      1.41 o 
   2   9   2      168.49      162.08      2.64 o 
   3   9   2      289.77      254.02      3.81 o 
   4   9   2      162.82      156.44      2.69 o 
   5   9   2        0.02       -0.09      0.58 o 
   6   9   2       43.14       48.96      1.63 o 
   7   9   2       70.76       59.45      2.10 o 
   8   9   2       14.37       20.52      1.46 o 
   9   9   2       10.64        8.05      1.36 o 
  10   9   2       15.42       15.38      2.33 o 
  -7  10   2        4.03        5.34      1.18 o 
  -6  10   2        9.29        9.68      0.79 o 
  -5  10   2        3.87        3.60      0.62 o 
  -4  10   2        3.59        3.37      0.77 o 
  -3  10   2        8.20        8.12      0.83 o 
  -2  10   2       56.20       60.91      1.77 o 
  -1  10   2       74.39       73.74      1.80 o 
   0  10   2      121.35      111.91      2.34 o 
   1  10   2      342.76      322.54      4.24 o 
   2  10   2      435.13      427.67      5.52 o 
   3  10   2       84.29       84.02      1.86 o 
   4  10   2       29.19       29.96      1.26 o 
   5  10   2        1.31        2.13      0.70 o 
   6  10   2        8.82       12.26      1.10 o 
   7  10   2       25.14       23.46      1.76 o 
   8  10   2        6.06        8.17      1.19 o 
   9  10   2        0.00       -1.06      1.18 o 
  -6  11   2        6.03        6.82      0.94 o 
  -5  11   2        1.29        1.71      0.98 o 
  -4  11   2       10.23       11.57      0.96 o 
  -3  11   2        5.02        5.12      0.80 o 
  -2  11   2       10.08       11.10      1.11 o 
  -1  11   2       19.59       17.68      1.21 o 
   0  11   2       11.48        8.88      0.90 o 
   1  11   2        0.24        0.08      0.65 o 
   2  11   2        1.29        3.45      0.65 o 
   3  11   2        6.89        7.77      0.77 o 
   4  11   2       61.20       57.41      1.66 o 
   5  11   2       23.16       25.72      1.41 o 
   6  11   2       26.17       26.27      2.32 o 
   7  11   2       12.05       12.71      1.27 o 
   8  11   2       13.64       16.60      1.60 o 
  -5  12   2        8.54        9.56      1.18 o 
  -4  12   2       17.05       22.60      1.85 o 
  -3  12   2       28.34       28.64      1.50 o 
  -2  12   2       18.88       21.23      1.67 o 
  -1  12   2        9.13       10.27      1.14 o 
   0  12   2        7.42        7.75      0.96 o 
   1  12   2       22.66       23.01      1.33 o 
   2  12   2       11.88       12.46      0.89 o 
   3  12   2        5.25        7.71      0.87 o 
   4  12   2       16.25       15.55      1.14 o 
   5  12   2        0.62        0.21      1.12 o 
   6  12   2        5.53        6.56      1.10 o 
  -2  13   2        0.98        0.60      0.89 o 
  -1  13   2        3.56        3.60      1.03 o 
   0  13   2        7.82        9.15      1.34 o 
   1  13   2        0.00       -0.59      0.81 o 
   2  13   2        1.27        0.92      0.92 o 
   3  13   2        1.28        0.85      0.98 o 
   4  13   2       11.01       10.94      1.17 o 
  -3 -11   3       25.87       30.81      1.55 o 
  -2 -11   3       11.06        9.86      1.14 o 
  -1 -11   3        5.90        4.63      0.86 o 
   0 -11   3        0.17        0.41      0.66 o 
   1 -11   3        5.54        7.25      1.04 o 
   2 -11   3       19.72       21.00      1.37 o 
   3 -11   3        2.97        3.34      1.04 o 
   4 -11   3        0.02       -0.37      0.88 o 
   5 -11   3        0.63       -0.85      0.85 o 
  -5 -10   3        8.60       11.97      1.25 o 
  -4 -10   3        0.05       -0.96      0.96 o 
  -3 -10   3        0.37        0.83      0.81 o 
  -2 -10   3       15.08       18.08      1.28 o 
  -1 -10   3       12.50       16.07      1.07 o 
   0 -10   3       41.64       44.56      1.51 o 
   1 -10   3       40.69       45.46      1.68 o 
   2 -10   3       22.08       24.56      1.32 o 
   3 -10   3       19.01       14.15      1.26 o 
   4 -10   3        0.09       -0.78      0.78 o 
   5 -10   3        0.10       -0.30      0.76 o 
   6 -10   3        0.13       -0.68      0.68 o 
   7 -10   3        0.52        1.54      0.87 o 
  -6  -9   3       11.19       13.05      1.19 o 
  -5  -9   3        0.01       -0.32      0.77 o 
  -4  -9   3       53.27       53.41      1.87 o 
  -3  -9   3        8.69        8.22      0.98 o 
  -2  -9   3       13.24       12.90      0.96 o 
  -1  -9   3        0.62       -0.36      0.66 o 
   0  -9   3        5.38        7.37      0.71 o 
   1  -9   3        2.16        1.05      0.56 o 
   2  -9   3        2.28        2.61      0.83 o 
   3  -9   3        2.90        4.61      0.81 o 
   4  -9   3       17.72       18.73      1.10 o 
   5  -9   3       10.43        8.54      0.86 o 
   6  -9   3        6.14        6.34      0.90 o 
   7  -9   3        0.06        0.99      0.88 o 
   8  -9   3        6.51        9.45      1.63 o 
  -7  -8   3        0.07       -0.88      0.92 o 
  -6  -8   3        0.03       -0.03      0.82 o 
  -5  -8   3       50.18       54.66      1.79 o 
  -4  -8   3        0.69        1.19      0.68 o 
  -3  -8   3        8.44        8.30      0.90 o 
  -2  -8   3       74.46       73.24      1.78 o 
  -1  -8   3        1.89        0.79      0.61 o 
   0  -8   3       35.14       35.06      1.56 o 
   1  -8   3      436.16      412.90      5.24 o 
   2  -8   3      246.74      237.65      3.48 o 
   3  -8   3       39.92       35.72      1.24 o 
   4  -8   3        4.20        4.40      0.71 o 
   5  -8   3       17.50       16.31      1.11 o 
   6  -8   3        3.41        1.56      0.83 o 
   7  -8   3        6.51        8.93      1.75 o 
   8  -8   3        8.98       10.66      1.11 o 
   9  -8   3        6.10        8.10      1.46 o 
  -8  -7   3       10.63       14.01      2.19 o 
  -7  -7   3       17.29       16.52      1.28 o 
  -6  -7   3       19.39       17.98      1.17 o 
  -5  -7   3       48.95       43.99      1.58 o 
  -4  -7   3       57.46       56.63      1.57 o 
  -3  -7   3       97.03       77.13      1.65 o 
  -2  -7   3      318.44      272.90      3.78 o 
  -1  -7   3        0.15        0.26      0.49 o 
   0  -7   3      206.37      206.69      3.24 o 
   1  -7   3       17.12       15.93      0.91 o 
   2  -7   3      163.45      153.69      1.98 o 
   3  -7   3        0.50       -0.26      0.46 o 
   4  -7   3       14.38       10.81      0.79 o 
   5  -7   3       63.70       64.30      2.07 o 
   6  -7   3       41.43       35.41      1.65 o 
   7  -7   3        4.55        2.74      0.80 o 
   8  -7   3       10.91        9.67      1.01 o 
   9  -7   3        0.51        0.20      0.84 o 
  10  -7   3        0.01        0.62      1.90 o 
  -9  -6   3       31.89       32.45      2.76 o 
  -8  -6   3        0.18        0.93      2.01 o 
  -7  -6   3       17.76       18.74      1.51 o 
  -6  -6   3       16.95       14.09      1.01 o 
  -5  -6   3       15.09       18.68      1.16 o 
  -4  -6   3       52.86       48.89      1.51 o 
  -3  -6   3       91.48       88.37      1.69 o 
  -2  -6   3        7.35        7.82      0.64 o 
  -1  -6   3      279.33      274.48      3.67 o 
   0  -6   3       13.69       16.09      0.82 o 
   1  -6   3      190.13      180.23      2.59 o 
   2  -6   3       75.93       78.63      1.56 o 
   3  -6   3       69.75       67.96      1.32 o 
   4  -6   3      356.56      354.58      4.44 o 
   5  -6   3      151.11      138.35      2.24 o 
   6  -6   3        0.17        1.42      0.56 o 
   7  -6   3       32.40       32.97      1.68 o 
   8  -6   3       18.65       17.94      1.04 o 
   9  -6   3       19.27       19.06      1.64 o 
  10  -6   3        0.01       -0.39      0.94 o 
  11  -6   3        0.02       -0.39      1.03 o 
  -9  -5   3       21.22       20.97      2.30 o 
  -8  -5   3       26.42       20.55      2.15 o 
  -7  -5   3       27.50       28.31      1.65 o 
  -6  -5   3      162.38      155.70      2.91 o 
  -5  -5   3      345.48      330.50      5.14 o 
  -4  -5   3      112.11      101.95      2.06 o 
  -3  -5   3       16.35       16.11      0.85 o 
  -2  -5   3      357.49      399.70      4.99 o 
  -1  -5   3       11.14       11.29      0.64 o 
   0  -5   3     1064.21     1136.05     12.94 o 
   1  -5   3      246.35      222.16      2.80 o 
   2  -5   3        5.38        4.77      0.36 o 
   3  -5   3        2.29        1.37      0.37 o 
   4  -5   3       25.87       26.99      0.96 o 
   5  -5   3       29.20       34.63      1.15 o 
   6  -5   3        2.37        1.67      0.50 o 
   7  -5   3       21.33       20.49      0.89 o 
   8  -5   3       13.05       12.13      0.76 o 
   9  -5   3       11.56       12.55      1.09 o 
  10  -5   3        0.15       -1.02      1.41 o 
  11  -5   3        0.31       -0.48      0.48 o 
 -10  -4   3       16.77       20.13      2.19 o 
  -9  -4   3       31.56       37.42      2.65 o 
  -8  -4   3        4.01        2.01      1.27 o 
  -7  -4   3      144.00      135.26      3.40 o 
  -6  -4   3      455.88      448.07      7.48 o 
  -5  -4   3        0.26       -0.25      0.53 o 
  -4  -4   3      137.27      139.55      2.53 o 
  -3  -4   3        0.41        0.59      0.44 o 
  -2  -4   3      270.89      255.21      3.33 o 
  -1  -4   3        6.50        4.71      0.44 o 
   0  -4   3        3.41        3.07      0.37 o 
   1  -4   3      216.15      243.98      3.12 o 
   2  -4   3      189.00      196.56      2.26 o 
   3  -4   3       55.21       63.37      0.98 o 
   4  -4   3        1.66        2.28      0.30 o 
   5  -4   3       52.49       58.77      1.00 o 
   6  -4   3       66.02       66.42      1.55 o 
   7  -4   3      106.78       95.93      2.02 o 
   8  -4   3      169.50      170.08      3.17 o 
   9  -4   3        0.02       -0.24      0.46 o 
  10  -4   3        0.13       -0.40      0.85 o 
  11  -4   3       14.56       15.81      1.05 o 
  12  -4   3        3.63        4.69      1.31 o 
 -10  -3   3       25.39       24.51      1.96 o 
  -9  -3   3       11.20       12.37      1.68 o 
  -8  -3   3       12.86       12.52      1.57 o 
  -7  -3   3        3.42        2.60      1.11 o 
  -6  -3   3      562.31      548.05      8.77 o 
  -5  -3   3       42.81       35.60      1.08 o 
  -4  -3   3        0.03        0.00      0.33 o 
  -3  -3   3     1219.65     1203.16     14.80 o 
  -2  -3   3      125.66      124.22      1.98 o 
  -1  -3   3        9.95        4.76      0.39 o 
   0  -3   3      233.87      336.81      3.83 o 
   1  -3   3      135.16      145.81      1.85 o 
   2  -3   3       85.23       81.69      1.29 o 
   3  -3   3      350.19      357.40      3.56 o 
   4  -3   3       42.42       37.38      0.71 o 
   5  -3   3       73.74       84.49      1.21 o 
   6  -3   3      274.33      279.78      3.48 o 
   7  -3   3      112.35      109.29      1.78 o 
   8  -3   3        7.34        5.12      0.58 o 
   9  -3   3       31.54       31.31      1.17 o 
  10  -3   3       42.21       40.97      2.05 o 
  11  -3   3        3.28        2.39      0.75 o 
  12  -3   3       19.39       17.73      1.18 o 
 -10  -2   3        8.42        8.50      1.38 o 
  -9  -2   3       45.40       46.95      2.22 o 
  -8  -2   3        0.04        0.27      1.14 o 
  -7  -2   3      288.10      285.33      7.30 o 
  -6  -2   3        2.42        2.12      0.66 o 
  -5  -2   3      235.53      236.78      3.71 o 
  -4  -2   3        7.69       10.23      0.48 o 
  -3  -2   3      110.15       88.75      1.32 o 
  -2  -2   3      175.11      204.35      2.65 o 
  -1  -2   3      448.07      477.66      5.56 o 
   0  -2   3      600.69      704.22      8.01 o 
   1  -2   3      521.20      549.24      5.93 o 
   2  -2   3        3.10        1.38      0.20 o 
   3  -2   3       30.15       39.91      0.65 o 
   4  -2   3      219.98      259.29      3.07 o 
   5  -2   3       56.87       52.38      0.88 o 
   6  -2   3       81.36       96.86      1.67 o 
   7  -2   3      308.29      282.56      3.51 o 
   8  -2   3      137.14      133.33      2.31 o 
   9  -2   3        0.76        0.24      0.47 o 
  10  -2   3       27.59       31.54      1.50 o 
  11  -2   3       42.77       43.84      1.91 o 
  12  -2   3       42.04       45.28      1.95 o 
 -10  -1   3        6.42        6.78      1.17 o 
  -9  -1   3        7.77        7.81      1.15 o 
  -8  -1   3       25.30       27.71      2.33 o 
  -7  -1   3       53.32       47.88      2.66 o 
  -6  -1   3        1.90        3.71      0.62 o 
  -5  -1   3        7.11        7.78      0.48 o 
  -4  -1   3       13.68       18.02      0.69 o 
  -3  -1   3       93.35       79.60      1.13 o 
  -2  -1   3      460.96      456.82      5.35 o 
  -1  -1   3       60.20       65.30      1.11 o 
   0  -1   3       76.39       86.76      1.07 o 
   1  -1   3     1705.61     1815.10     20.92 o 
   2  -1   3       14.88       14.04      0.38 o 
   3  -1   3       91.61       95.26      1.22 o 
   4  -1   3      733.33      793.09     12.20 o 
   5  -1   3        5.42        8.85      0.33 o 
   6  -1   3      377.44      384.13      4.60 o 
   7  -1   3      252.00      257.27      3.51 o 
   8  -1   3        4.98        4.63      0.51 o 
   9  -1   3        0.05       -0.09      0.73 o 
  10  -1   3        6.67        6.39      0.72 o 
  11  -1   3       13.10       12.52      0.97 o 
  12  -1   3        8.42        8.28      0.91 o 
 -11   0   3        1.49        1.26      1.00 o 
 -10   0   3       40.40       42.40      2.05 o 
  -9   0   3        0.00        0.08      0.79 o 
  -8   0   3       23.28       26.63      1.48 o 
  -7   0   3       54.95       49.73      1.52 o 
  -6   0   3       21.70       24.93      0.96 o 
  -5   0   3       84.85       79.83      2.23 o 
  -4   0   3        4.34        7.18      0.40 o 
  -3   0   3      180.84      165.10      2.14 o 
  -2   0   3      311.09      348.30      3.63 o 
  -1   0   3      350.41      378.45      3.86 o 
   0   0   3     9420.78     9399.25     87.06 o 
   1   0   3     2383.56     2463.36     23.91 o 
   2   0   3     3649.38     3677.47     49.01 o 
   3   0   3      389.35      397.94      5.91 o 
   4   0   3      102.76       86.16      1.22 o 
   5   0   3      326.81      411.06      4.76 o 
   6   0   3       13.15       17.11      0.47 o 
   7   0   3       26.32       29.59      1.14 o 
   8   0   3       78.00       82.59      2.50 o 
   9   0   3        2.71        5.78      0.73 o 
  10   0   3      163.87      160.10      5.92 o 
  11   0   3       59.67       66.81      1.96 o 
  12   0   3       39.33       41.34      1.66 o 
  13   0   3        6.01        5.03      0.89 o 
 -11   1   3        0.16        0.17      0.83 o 
 -10   1   3        8.92        7.96      1.01 o 
  -9   1   3        3.06        4.56      0.83 o 
  -8   1   3       10.50        7.80      0.88 o 
  -7   1   3       97.25       89.11      2.02 o 
  -6   1   3        6.72        4.32      0.51 o 
  -5   1   3       80.70       91.91      1.88 o 
  -4   1   3      456.65      484.92      6.16 o 
  -3   1   3       26.89       24.36      0.57 o 
  -2   1   3      316.05      283.01      3.30 o 
  -1   1   3     1767.42     1838.62     18.15 o 
   0   1   3     5595.17     5838.17     69.35 o 
   1   1   3     3137.43     3175.01     35.14 o 
   2   1   3     2429.90     2552.88     30.69 o 
   3   1   3        3.85       12.32      1.03 o 
   4   1   3     1947.63     2189.36     26.35 o 
   5   1   3     1432.82     1547.05     19.50 o 
   6   1   3       52.76       62.75      1.04 o 
   7   1   3       28.03       27.35      0.73 o 
   8   1   3       50.20       47.93      1.38 o 
   9   1   3        4.50        6.25      0.81 o 
  10   1   3        4.70        6.26      0.94 o 
  11   1   3        1.14        0.57      1.09 o 
  12   1   3        1.47        0.57      0.74 o 
  13   1   3        1.05        2.98      0.94 o 
 -11   2   3        9.17       11.40      1.20 o 
 -10   2   3       15.53       16.69      1.13 o 
  -9   2   3       22.51       26.02      1.32 o 
  -8   2   3       10.73        8.33      1.05 o 
  -7   2   3       49.21       50.46      1.16 o 
  -6   2   3        5.90        4.42      0.42 o 
  -5   2   3       28.62       24.75      0.71 o 
  -4   2   3      176.51      178.36      2.22 o 
  -3   2   3      407.68      421.34      4.85 o 
  -2   2   3      483.48      534.60      6.54 o 
  -1   2   3      505.89      542.11      9.28 o 
   0   2   3     4075.43     4058.11     48.96 o 
   1   2   3        0.26        0.74      0.22 o 
   2   2   3     6969.10     6827.79    141.74 o 
   3   2   3     1083.80     1138.53     13.84 o 
   4   2   3      354.10      399.05      5.57 o 
   5   2   3       16.72       26.60      0.65 o 
   6   2   3      112.46      123.58      1.89 o 
   7   2   3      750.76      766.34     12.69 o 
   8   2   3      193.88      186.70      2.72 o 
   9   2   3       26.70       35.91      1.51 o 
  10   2   3        0.40        0.41      0.70 o 
  11   2   3       32.38       34.98      1.73 o 
  12   2   3       19.67       19.90      1.51 o 
  13   2   3       12.53       13.07      2.05 o 
 -10   3   3        0.04       -0.48      0.94 o 
  -9   3   3        6.09        6.53      0.83 o 
  -8   3   3       15.09       16.20      0.72 o 
  -7   3   3      631.89      624.91      7.83 o 
  -6   3   3      187.42      183.69      2.48 o 
  -5   3   3      630.26      606.64      7.50 o 
  -4   3   3       80.21       88.28      1.25 o 
  -3   3   3      488.22      446.73      4.77 o 
  -2   3   3       66.34       70.82      0.97 o 
  -1   3   3       70.83      113.78      1.53 o 
   0   3   3      206.65      162.29      1.89 o 
   1   3   3      490.94      507.76      5.77 o 
   2   3   3     1221.60     1231.09     14.94 o 
   3   3   3      907.31      930.08     12.44 o 
   4   3   3       13.12       13.93      0.56 o 
   5   3   3     1613.22     1661.57     19.95 o 
   6   3   3       60.85       63.68      1.16 o 
   7   3   3       74.54       62.78      1.31 o 
   8   3   3       62.78       58.66      1.40 o 
   9   3   3       23.65       21.40      1.59 o 
  10   3   3       24.76       24.67      3.74 o 
  11   3   3        2.72        1.55      0.86 o 
  12   3   3        0.06       -0.63      0.87 o 
 -10   4   3       30.57       29.24      1.93 o 
  -9   4   3       57.36       54.78      1.98 o 
  -8   4   3       30.28       30.52      1.61 o 
  -7   4   3       82.73       79.35      1.85 o 
  -6   4   3       24.40       20.85      1.09 o 
  -5   4   3       53.28       48.59      1.16 o 
  -4   4   3       65.85       66.61      1.10 o 
  -3   4   3       49.99       46.24      0.78 o 
  -2   4   3      604.76      598.28      8.57 o 
  -1   4   3       24.99       27.78      0.61 o 
   0   4   3       60.41       87.95      1.08 o 
   1   4   3        3.16        1.90      0.21 o 
   2   4   3       18.17       28.56      0.79 o 
   4   4   3       52.56       53.41      1.07 o 
   5   4   3      345.97      339.18      4.49 o 
   6   4   3      434.49      434.66      5.66 o 
   7   4   3       89.00       81.91      1.46 o 
   8   4   3       88.41       96.98      1.97 o 
   9   4   3        1.81        1.38      0.59 o 
  10   4   3       34.86       39.76      1.92 o 
  11   4   3        2.93        3.25      1.02 o 
  12   4   3        1.06        1.63      1.06 o 
 -10   5   3        0.96        1.13      0.55 o 
  -9   5   3        6.12        5.29      0.56 o 
  -8   5   3       24.39       24.66      0.82 o 
  -7   5   3      141.18      125.58      6.52 o 
  -6   5   3       28.53       31.18      3.37 o 
  -5   5   3       71.50       78.44      2.93 o 
  -4   5   3       55.47       61.32      1.21 o 
  -3   5   3      475.12      526.69      6.70 o 
  -2   5   3       10.86       14.92      0.42 o 
  -1   5   3      105.03      100.79      1.49 o 
   0   5   3      418.97      443.08      6.17 o 
   1   5   3       51.15       51.35      0.77 o 
   2   5   3        3.03        7.61      0.39 o 
   3   5   3      145.70      158.28      2.16 o 
   4   5   3      353.25      335.42      4.13 o 
   5   5   3       41.22       40.21      0.96 o 
   6   5   3      489.70      490.81      5.94 o 
   7   5   3      150.73      126.86      2.22 o 
   8   5   3        0.13       -0.21      0.53 o 
   9   5   3       51.36       59.14      1.78 o 
  10   5   3       62.24       66.20      3.01 o 
  11   5   3       83.57       96.14      2.71 o 
  12   5   3       25.03       24.46      1.89 o 
 -10   6   3        0.88        0.34      0.59 o 
  -9   6   3        6.78        7.17      2.72 o 
  -8   6   3        7.60        4.56      2.28 o 
  -7   6   3       13.41       12.17      2.72 o 
  -6   6   3        2.39        1.52      1.96 o 
  -5   6   3      155.20      139.98      4.15 o 
  -4   6   3       66.53       70.60      1.37 o 
  -3   6   3       88.78       78.38      1.53 o 
  -2   6   3       91.67       91.97      1.41 o 
  -1   6   3      519.10      547.29      6.85 o 
   0   6   3       41.97       32.32      0.80 o 
   1   6   3       20.81       16.70      0.52 o 
   2   6   3      482.83      521.84      6.16 o 
   3   6   3       18.53       21.52      0.65 o 
   4   6   3      109.61      130.29      1.84 o 
   5   6   3        3.15        2.25      0.47 o 
   6   6   3      342.56      318.88      4.16 o 
   7   6   3      123.47      132.96      2.35 o 
   8   6   3       84.31       73.33      1.67 o 
   9   6   3        1.07        0.97      0.61 o 
  10   6   3        2.00        4.13      1.00 o 
  11   6   3        6.83        6.57      1.68 o 
  12   6   3        0.00        1.64      1.15 o 
  -9   7   3        6.48        2.61      2.50 o 
  -8   7   3        0.25        0.98      2.28 o 
  -7   7   3       10.83        8.04      2.50 o 
  -6   7   3        3.94        3.29      0.36 o 
  -5   7   3        3.48        1.62      0.41 o 
  -4   7   3        3.04        2.82      0.41 o 
  -3   7   3       50.96       53.92      1.49 o 
  -2   7   3        2.01        1.16      0.34 o 
  -1   7   3      619.47      631.03      7.94 o 
   0   7   3      154.37      156.89      2.37 o 
   1   7   3       56.76       56.60      1.08 o 
   2   7   3        8.26       11.34      0.58 o 
   3   7   3       46.86       46.81      1.49 o 
   4   7   3        0.90        3.06      0.46 o 
   5   7   3       21.69       16.93      0.74 o 
   6   7   3       24.47       28.73      1.04 o 
   7   7   3        2.09        0.42      0.53 o 
   8   7   3       40.89       53.81      1.78 o 
   9   7   3      117.63      115.44      2.36 o 
  10   7   3      170.15      179.39      3.50 o 
  11   7   3      174.22      179.53      4.16 o 
  -8   8   3        1.97        2.82      0.65 o 
  -7   8   3        0.11       -0.37      0.37 o 
  -6   8   3        0.62        0.72      0.43 o 
  -5   8   3       17.33       16.16      0.70 o 
  -4   8   3       62.31       56.09      1.36 o 
  -3   8   3      145.39      139.63      2.67 o 
  -2   8   3        0.45        0.15      0.42 o 
  -1   8   3        0.63        0.04      0.39 o 
   0   8   3        1.55        0.88      0.47 o 
   1   8   3       15.49       14.53      0.54 o 
   2   8   3       23.45       20.40      1.00 o 
   3   8   3       87.98       78.87      1.51 o 
   4   8   3      650.45      620.64      7.51 o 
   5   8   3      216.78      195.50      2.69 o 
   6   8   3       79.02       87.98      1.75 o 
   7   8   3       20.54       17.21      1.00 o 
   8   8   3        0.01        0.09      0.63 o 
   9   8   3        6.44        8.75      0.89 o 
  10   8   3        2.92        3.67      0.92 o 
  11   8   3        2.61        2.10      1.13 o 
  -8   9   3        1.58        2.94      0.61 o 
  -7   9   3        0.23       -0.29      0.50 o 
  -6   9   3        3.17        5.19      0.72 o 
  -5   9   3       10.55        8.77      0.64 o 
  -4   9   3        1.45        3.34      0.62 o 
  -3   9   3        2.53        2.05      0.52 o 
  -2   9   3        7.90        8.28      0.88 o 
  -1   9   3      117.23      120.46      2.28 o 
   0   9   3      317.63      331.36      4.59 o 
   1   9   3       29.69       28.33      0.80 o 
   2   9   3        1.64        0.03      0.48 o 
   3   9   3        5.68        3.47      0.63 o 
   4   9   3       51.23       45.88      1.35 o 
   5   9   3       33.27       36.46      1.44 o 
   6   9   3      126.86      114.80      2.50 o 
   7   9   3       44.96       45.51      1.86 o 
   8   9   3       26.96       28.45      1.61 o 
   9   9   3        3.32        2.68      0.87 o 
  10   9   3       14.67       15.60      1.66 o 
  -7  10   3        8.86       13.35      1.90 o 
  -6  10   3       15.86       18.75      1.56 o 
  -5  10   3        2.18        1.07      0.70 o 
  -4  10   3        1.11       -0.19      0.51 o 
  -3  10   3        0.88        0.62      0.56 o 
  -2  10   3       55.48       53.41      1.64 o 
  -1  10   3       91.62       83.57      2.16 o 
   0  10   3       19.99       16.58      0.99 o 
   1  10   3        8.47        8.10      0.53 o 
   2  10   3       54.23       48.86      1.65 o 
   3  10   3       90.23       86.71      1.87 o 
   4  10   3      246.96      226.63      3.59 o 
   5  10   3       23.19       25.92      1.32 o 
   6  10   3       37.00       35.77      1.58 o 
   7  10   3       41.63       46.81      2.15 o 
   8  10   3       11.67       16.47      1.47 o 
   9  10   3        4.11        6.94      1.26 o 
  -6  11   3        6.15        9.29      1.52 o 
  -5  11   3       11.24       12.36      1.08 o 
  -4  11   3        5.70        7.54      1.14 o 
  -3  11   3       12.08       12.86      1.00 o 
  -2  11   3        3.37        2.73      0.75 o 
  -1  11   3       28.07       28.52      1.80 o 
   0  11   3        1.75        3.09      0.71 o 
   1  11   3        7.87        7.03      0.95 o 
   2  11   3       30.91       33.66      1.47 o 
   3  11   3       92.98       82.22      1.75 o 
   4  11   3       22.01       18.50      1.18 o 
   5  11   3        8.70       10.95      1.20 o 
   6  11   3       62.10       65.19      2.09 o 
   7  11   3      113.98      116.38      3.22 o 
   8  11   3        8.55        6.43      1.28 o 
  -5  12   3        0.11        0.13      0.80 o 
  -4  12   3        8.91       11.67      1.17 o 
  -3  12   3        9.49       12.04      1.09 o 
  -2  12   3        0.24       -0.28      0.74 o 
  -1  12   3        4.81        5.22      0.95 o 
   0  12   3        9.40        9.77      1.11 o 
   1  12   3       17.46       16.04      1.16 o 
   2  12   3        5.37        6.24      0.63 o 
   3  12   3       26.36       29.58      1.80 o 
   4  12   3       12.53       12.52      1.01 o 
   5  12   3        1.61        3.33      0.90 o 
   6  12   3        5.79        6.05      1.09 o 
   7  12   3        0.76       -1.00      1.00 o 
  -2  13   3        0.69        1.07      0.89 o 
  -1  13   3        9.71       10.48      1.76 o 
   0  13   3        5.36        5.84      1.12 o 
   1  13   3        0.42       -0.59      0.78 o 
   2  13   3        3.42        3.27      0.94 o 
   3  13   3       12.57       13.41      1.30 o 
   4  13   3       15.40       15.65      1.25 o 
   5  13   3       34.23       41.10      1.91 o 
  -1 -11   4       46.19       47.95      1.96 o 
   0 -11   4       34.78       38.84      1.59 o 
   1 -11   4        0.65        0.81      0.85 o 
   2 -11   4        1.91        1.79      1.09 o 
   3 -11   4        1.67        2.93      1.04 o 
  -4 -10   4        2.81        4.39      1.01 o 
  -3 -10   4        0.47        0.29      0.88 o 
  -2 -10   4       10.71       12.14      1.17 o 
  -1 -10   4       20.79       19.99      1.51 o 
   0 -10   4        6.16        5.79      0.82 o 
   1 -10   4        1.27        0.43      0.63 o 
   2 -10   4        6.92        7.71      1.07 o 
   3 -10   4       16.86       15.19      1.42 o 
   4 -10   4        8.20        8.08      1.15 o 
   5 -10   4        3.51        0.93      0.88 o 
   6 -10   4        7.53        9.39      1.29 o 
  -5  -9   4       41.77       43.60      2.79 o 
  -4  -9   4       38.02       42.99      1.88 o 
  -3  -9   4        0.16       -1.15      1.15 o 
  -2  -9   4        0.73        0.48      0.77 o 
  -1  -9   4        9.13        6.72      0.85 o 
   0  -9   4        1.13        1.29      0.66 o 
   1  -9   4        0.31       -0.03      0.57 o 
   2  -9   4        0.74       -0.29      0.47 o 
   3  -9   4        4.31        3.89      0.79 o 
   4  -9   4        2.98        2.21      0.78 o 
   5  -9   4        2.65        3.95      0.79 o 
   6  -9   4        5.71        1.89      0.97 o 
   7  -9   4        4.35        3.68      1.23 o 
   8  -9   4        4.33        4.03      1.33 o 
  -6  -8   4        0.62       -0.40      0.86 o 
  -5  -8   4       13.01       10.91      1.10 o 
  -4  -8   4        4.04        4.21      0.84 o 
  -3  -8   4        1.61        3.24      0.81 o 
  -2  -8   4        1.84        2.93      0.72 o 
  -1  -8   4       25.41       23.69      1.15 o 
   0  -8   4       45.80       41.17      2.03 o 
   1  -8   4      277.75      271.28      4.15 o 
   2  -8   4       11.02       10.54      0.83 o 
   3  -8   4       44.26       38.68      1.36 o 
   4  -8   4        8.77        4.99      0.71 o 
   5  -8   4       10.36        7.37      0.94 o 
   6  -8   4        0.76        0.20      0.85 o 
   7  -8   4        4.54        6.09      1.72 o 
   8  -8   4        5.16        3.90      1.06 o 
   9  -8   4        2.45        3.22      1.63 o 
  -7  -7   4       17.29       17.34      1.32 o 
  -6  -7   4       14.48       12.02      1.05 o 
  -5  -7   4       13.14       12.40      0.96 o 
  -4  -7   4       40.48       39.06      1.41 o 
  -3  -7   4       36.73       40.54      1.42 o 
  -2  -7   4       15.49       18.64      1.01 o 
  -1  -7   4      128.39      121.54      2.34 o 
   0  -7   4        6.82        2.50      0.64 o 
   1  -7   4        0.34        0.28      0.53 o 
   2  -7   4       46.18       47.74      1.27 o 
   3  -7   4      178.91      163.36      3.01 o 
   4  -7   4      134.62      127.38      2.51 o 
   5  -7   4       76.50       69.42      2.01 o 
   6  -7   4       74.30       70.15      2.37 o 
   7  -7   4        6.93        7.80      1.05 o 
   8  -7   4        0.17       -0.16      0.78 o 
   9  -7   4        0.14        0.46      0.79 o 
  10  -7   4        0.26        1.85      1.52 o 
  -8  -6   4        2.00       -0.38      1.46 o 
  -7  -6   4        6.58        7.68      1.24 o 
  -6  -6   4       27.50       30.21      2.24 o 
  -5  -6   4       33.87       33.11      1.44 o 
  -4  -6   4       90.07       84.88      1.87 o 
  -3  -6   4        0.05       -0.44      0.48 o 
  -2  -6   4      193.91      186.83      2.81 o 
  -1  -6   4        2.28        1.72      0.54 o 
   0  -6   4       22.46       27.26      1.03 o 
   1  -6   4      643.08      612.84      7.40 o 
   2  -6   4      595.96      568.62      6.90 o 
   3  -6   4      185.15      165.45      2.16 o 
   4  -6   4       36.92       37.86      1.13 o 
   5  -6   4       73.18       69.69      1.68 o 
   6  -6   4      135.92      136.29      3.36 o 
   7  -6   4        3.38        2.01      0.80 o 
   8  -6   4        0.06        0.20      0.83 o 
   9  -6   4        0.82        1.89      1.06 o 
  10  -6   4        0.06        0.03      1.03 o 
  -9  -5   4       16.59       17.31      2.30 o 
  -8  -5   4       31.82       44.48      3.15 o 
  -7  -5   4        0.23        0.70      1.34 o 
  -6  -5   4      322.54      306.38      5.47 o 
  -5  -5   4        9.96        9.80      0.84 o 
  -4  -5   4       67.02       66.50      1.74 o 
  -3  -5   4       42.29       44.54      1.18 o 
  -2  -5   4       12.34       13.96      0.76 o 
  -1  -5   4      155.02      171.79      2.54 o 
   0  -5   4       23.44       21.42      0.88 o 
   1  -5   4        1.48        0.85      0.41 o 
   2  -5   4       71.99       72.27      1.18 o 
   3  -5   4        2.01        1.43      0.35 o 
   4  -5   4        7.55        5.47      0.52 o 
   5  -5   4       27.76       24.55      1.00 o 
   6  -5   4       86.45       83.86      1.66 o 
   7  -5   4       12.72       13.98      0.96 o 
   8  -5   4       47.45       47.47      1.59 o 
   9  -5   4       16.60       15.91      1.14 o 
  10  -5   4        3.58        3.35      0.81 o 
  11  -5   4        3.44        2.61      1.36 o 
  -9  -4   4        0.34       -0.20      1.41 o 
  -8  -4   4       36.26       40.69      2.80 o 
  -7  -4   4      152.16      152.01      5.07 o 
  -6  -4   4       89.69       85.59      2.64 o 
  -5  -4   4      652.24      630.25      8.99 o 
  -4  -4   4      700.77      674.49      9.54 o 
  -3  -4   4      338.46      333.34      4.27 o 
  -2  -4   4       41.12       39.71      1.03 o 
  -1  -4   4      344.13      348.83      4.40 o 
   0  -4   4        0.30        0.51      0.36 o 
   1  -4   4      109.00      112.86      1.77 o 
   2  -4   4      135.82      154.20      2.06 o 
   3  -4   4        1.42        2.97      0.38 o 
   4  -4   4       35.98       33.21      0.86 o 
   5  -4   4      218.82      213.81      2.68 o 
   6  -4   4       74.84       71.88      1.47 o 
   7  -4   4       67.18       65.50      1.57 o 
   8  -4   4        0.09       -0.58      0.58 o 
   9  -4   4       15.28       15.78      1.49 o 
  10  -4   4        5.11        4.66      0.86 o 
  11  -4   4        2.80        1.56      1.14 o 
  12  -4   4        0.16        0.94      0.78 o 
  -9  -3   4      106.54      111.02      3.62 o 
  -8  -3   4        8.45        7.44      1.50 o 
  -7  -3   4       18.29       16.02      3.91 o 
  -6  -3   4       56.25       55.54      4.10 o 
  -5  -3   4      307.87      298.95      4.58 o 
  -4  -3   4      199.56      191.16      2.90 o 
  -3  -3   4       44.63       45.78      1.96 o 
  -2  -3   4      742.24      768.03      8.88 o 
  -1  -3   4      698.67      704.43      8.19 o 
   0  -3   4       17.63       21.45      0.65 o 
   1  -3   4        2.73        1.91      0.34 o 
   2  -3   4       21.93       24.97      0.80 o 
   3  -3   4      169.29      166.96      1.98 o 
   4  -3   4       33.69       36.36      0.69 o 
   5  -3   4        4.54        5.69      0.57 o 
   6  -3   4       63.53       65.65      1.14 o 
   7  -3   4       49.98       52.08      1.31 o 
   8  -3   4        5.22        3.25      0.57 o 
   9  -3   4       26.28       26.78      1.86 o 
  10  -3   4       14.56       14.49      1.22 o 
  11  -3   4       18.34       16.73      1.31 o 
  12  -3   4        5.30        5.39      0.96 o 
 -10  -2   4       11.55       12.03      1.50 o 
  -9  -2   4        2.89        1.23      1.04 o 
  -8  -2   4       84.47       87.36      2.89 o 
  -7  -2   4       59.98       53.74      3.20 o 
  -6  -2   4      241.59      242.84      5.93 o 
  -5  -2   4       15.76       11.32      0.88 o 
  -4  -2   4        3.01        5.30      0.48 o 
  -3  -2   4        0.90        0.44      0.33 o 
  -2  -2   4      121.40      105.79      1.60 o 
  -1  -2   4     1596.10     1617.70     18.06 o 
   0  -2   4      258.34      261.32      3.26 o 
   1  -2   4       44.95       43.15      1.00 o 
   2  -2   4     1078.97     1123.28     11.87 o 
   3  -2   4      285.48      332.21      3.53 o 
   4  -2   4       34.00       26.01      0.60 o 
   5  -2   4       86.78       95.08      1.36 o 
   6  -2   4      224.56      242.22      3.11 o 
   7  -2   4      456.40      445.19      5.38 o 
   8  -2   4        1.40        2.76      0.83 o 
   9  -2   4       20.23       16.85      1.11 o 
  10  -2   4        1.32        2.33      0.75 o 
  11  -2   4        3.66        2.41      0.83 o 
  12  -2   4        1.74        3.96      0.79 o 
 -10  -1   4       28.38       32.48      2.06 o 
  -9  -1   4        0.10       -0.53      0.90 o 
  -8  -1   4       15.96       18.21      1.45 o 
  -7  -1   4       79.84       74.89      3.42 o 
  -6  -1   4       57.84       57.76      2.17 o 
  -5  -1   4        0.58        1.26      0.38 o 
  -4  -1   4        2.39        1.35      0.50 o 
  -3  -1   4      200.60      221.88      3.10 o 
  -2  -1   4      665.44      594.23      6.44 o 
  -1  -1   4        0.76        0.34      0.23 o 
   0  -1   4     1539.74     1542.59     15.13 o 
   1  -1   4        5.53       10.30      0.43 o 
   2  -1   4      732.21      757.28      8.62 o 
   3  -1   4       21.82       26.86      0.80 o 
   4  -1   4       78.11       81.14      1.17 o 
   5  -1   4        0.05       -0.02      0.26 o 
   6  -1   4       13.86       18.31      0.74 o 
   7  -1   4       12.36       14.75      0.61 o 
   8  -1   4        3.34        3.28      0.53 o 
   9  -1   4       34.91       36.51      1.51 o 
  10  -1   4        4.89        3.86      0.84 o 
  11  -1   4        6.13        5.55      0.99 o 
  12  -1   4        0.98        0.11      0.74 o 
 -10   0   4        4.51        4.05      1.63 o 
  -9   0   4      112.56      106.55      3.13 o 
  -8   0   4       95.03       87.44      2.68 o 
  -7   0   4       49.57       48.68      1.91 o 
  -6   0   4       11.05        8.57      0.80 o 
  -5   0   4       32.27       34.74      1.07 o 
  -4   0   4      338.81      336.55      3.90 o 
  -3   0   4       20.10       19.82      0.60 o 
  -2   0   4      210.80      202.88      2.41 o 
  -1   0   4       66.58       67.82      0.98 o 
   0   0   4       91.65       96.87      1.16 o 
   1   0   4     1013.21      919.86     10.22 o 
   2   0   4      580.62      632.87      8.04 o 
   3   0   4      362.47      334.36      5.74 o 
   4   0   4        0.91        2.18      0.27 o 
   5   0   4       24.53       21.51      0.72 o 
   6   0   4       16.20       17.38      0.57 o 
   7   0   4        2.99        5.77      0.40 o 
   8   0   4        0.11        0.01      0.49 o 
   9   0   4       26.55       30.46      1.67 o 
  10   0   4       19.47       23.95      1.45 o 
  11   0   4       81.36       86.69      2.95 o 
  12   0   4       43.63       47.35      1.80 o 
  13   0   4       25.28       25.09      1.66 o 
 -10   1   4        0.00        0.06      0.82 o 
  -9   1   4        1.85        1.51      0.87 o 
  -8   1   4       22.24       15.56      1.19 o 
  -7   1   4       21.73       21.58      1.23 o 
  -6   1   4        4.85        6.44      0.66 o 
  -5   1   4      635.06      591.66      9.49 o 
  -4   1   4      354.14      357.19      4.36 o 
  -3   1   4      410.83      406.14      4.76 o 
  -2   1   4      299.22      333.10      4.23 o 
  -1   1   4     1425.37     1526.08     15.43 o 
   0   1   4     2210.52     2455.87     29.11 o 
   1   1   4     3093.80     3118.22     34.40 o 
   2   1   4      177.47      208.12      2.77 o 
   3   1   4      791.40      785.79      9.69 o 
   4   1   4       10.81       14.13      0.93 o 
   5   1   4     1360.08     1319.82     17.13 o 
   6   1   4       39.57       39.77      0.90 o 
   7   1   4       57.06       49.52      1.05 o 
   8   1   4        3.09        5.23      0.44 o 
   9   1   4       42.01       43.20      1.64 o 
  10   1   4        4.17        3.45      0.99 o 
  11   1   4        0.59        0.55      0.76 o 
  12   1   4        4.01        2.58      0.85 o 
  13   1   4        0.29        1.57      0.89 o 
 -10   2   4        0.58        0.07      0.91 o 
  -9   2   4       79.21       75.62      2.69 o 
  -8   2   4        0.25        0.12      0.63 o 
  -7   2   4       27.19       29.88      1.46 o 
  -6   2   4        0.85        0.27      0.38 o 
  -5   2   4      358.16      355.22      5.22 o 
  -4   2   4       37.05       35.85      0.83 o 
  -3   2   4       94.41      106.98      1.74 o 
  -2   2   4        1.12        4.62      0.39 o 
  -1   2   4        1.96        0.65      0.23 o 
   0   2   4      222.61      204.90      2.69 o 
   1   2   4      232.03      218.30      2.89 o 
   2   2   4     2385.50     2413.48     31.62 o 
   3   2   4     1908.85     1937.26     25.70 o 
   4   2   4     1629.13     1840.35     22.26 o 
   5   2   4       17.91       17.58      0.90 o 
   6   2   4        9.42        8.66      0.46 o 
   7   2   4        3.25        1.80      0.44 o 
   8   2   4      157.93      167.99      2.54 o 
   9   2   4       37.39       28.66      1.86 o 
  10   2   4       15.29       19.26      1.32 o 
  11   2   4       18.28       17.16      1.33 o 
  12   2   4        3.66        5.76      1.03 o 
  13   2   4       25.37       28.28      1.96 o 
 -10   3   4        4.94        3.08      1.24 o 
  -9   3   4        0.16        0.67      0.87 o 
  -8   3   4       16.08       16.90      0.87 o 
  -7   3   4       45.88       51.77      1.38 o 
  -6   3   4      223.68      220.80      3.40 o 
  -5   3   4      146.80      139.39      2.37 o 
  -4   3   4      622.63      619.97      7.76 o 
  -3   3   4       56.62       86.43      1.33 o 
  -2   3   4        7.08        7.14      0.45 o 
  -1   3   4        1.20        0.83      0.19 o 
   0   3   4        0.54        2.32      0.19 o 
   1   3   4      226.82      260.30      3.36 o 
   2   3   4      344.63      370.63      4.75 o 
   3   3   4       15.87       20.81      0.68 o 
   4   3   4     2312.02     2369.14     31.18 o 
   5   3   4      339.33      337.15      4.50 o 
   6   3   4       56.16       57.80      1.14 o 
   7   3   4      173.04      193.64      2.64 o 
   8   3   4       29.53       29.64      1.07 o 
   9   3   4       11.97       20.53      1.73 o 
  10   3   4        3.74        1.60      0.72 o 
  11   3   4        0.01       -0.77      0.77 o 
  12   3   4        2.67        4.62      1.06 o 
  13   3   4        0.88        2.30      1.12 o 
 -10   4   4       19.70       18.98      1.72 o 
  -9   4   4       15.29       18.34      1.52 o 
  -8   4   4       38.13       40.10      1.76 o 
  -7   4   4        3.66        3.72      0.63 o 
  -6   4   4       20.62       17.42      0.55 o 
  -5   4   4       93.77       88.18      1.53 o 
  -4   4   4       71.10       74.31      1.19 o 
  -3   4   4      389.25      387.92      4.55 o 
  -2   4   4     1349.02     1384.61     18.23 o 
  -1   4   4      108.08      107.38      1.67 o 
   0   4   4      320.93      289.16      3.36 o 
   1   4   4        7.80        8.52      0.36 o 
   2   4   4      705.88      662.39      8.25 o 
   3   4   4       77.19       86.18      1.57 o 
   4   4   4        4.82        4.92      0.49 o 
   5   4   4      281.70      291.22      4.36 o 
   6   4   4       77.61       72.46      1.75 o 
   7   4   4       12.83        8.80      0.63 o 
   8   4   4      286.87      273.48      3.90 o 
   9   4   4       23.91       30.62      1.25 o 
  10   4   4       10.32       10.01      1.27 o 
  11   4   4       15.66       14.75      1.42 o 
  12   4   4       12.22       12.75      1.45 o 
  -9   5   4       10.56       11.81      1.14 o 
  -8   5   4        0.66        0.33      0.41 o 
  -7   5   4      167.18      158.06      4.04 o 
  -6   5   4      289.92      275.58      5.40 o 
  -5   5   4      329.29      302.98      4.36 o 
  -4   5   4      243.55      240.86      3.22 o 
  -3   5   4      201.14      230.12      3.68 o 
  -2   5   4        4.76        5.06      0.34 o 
  -1   5   4        8.01       12.29      0.63 o 
   0   5   4      109.32      129.67      2.04 o 
   1   5   4      365.51      342.33      3.81 o 
   2   5   4      313.61      335.02      4.38 o 
   3   5   4        7.95       14.24      0.67 o 
   4   5   4        1.81        1.58      0.42 o 
   5   5   4      168.89      158.21      2.44 o 
   6   5   4      339.15      312.38      4.01 o 
   7   5   4       74.72       73.82      1.59 o 
   8   5   4        0.40        2.18      0.55 o 
   9   5   4        0.31       -0.49      0.52 o 
  10   5   4        3.16        3.68      0.88 o 
  11   5   4       22.41       26.65      2.15 o 
  12   5   4        3.85        5.17      1.25 o 
  -9   6   4        1.81        0.86      1.03 o 
  -8   6   4        5.73        6.06      0.56 o 
  -7   6   4        7.17        8.30      0.78 o 
  -6   6   4        1.30        1.24      0.81 o 
  -5   6   4        9.96        8.54      0.52 o 
  -4   6   4       33.84       36.39      0.94 o 
  -3   6   4       79.87       83.88      1.65 o 
  -2   6   4      208.69      202.99      2.73 o 
  -1   6   4      116.49      110.80      1.70 o 
   0   6   4      480.85      545.28      6.89 o 
   1   6   4        1.13        0.74      0.20 o 
   2   6   4        0.19        0.01      0.18 o 
   3   6   4        0.00       -0.06      0.31 o 
   4   6   4       30.16       39.66      1.06 o 
   5   6   4       67.28       55.96      1.21 o 
   6   6   4      193.91      193.79      2.80 o 
   7   6   4       32.24       36.24      1.13 o 
   8   6   4        3.22        2.93      0.61 o 
   9   6   4      139.70      136.91      2.51 o 
  10   6   4       25.33       22.13      1.19 o 
  11   6   4       18.31       17.75      1.44 o 
  12   6   4        0.87        2.35      1.07 o 
  -9   7   4       11.36       15.39      1.30 o 
  -8   7   4        4.83        4.38      1.20 o 
  -7   7   4       11.55        9.84      0.60 o 
  -6   7   4        0.62       -0.38      0.38 o 
  -5   7   4       23.68       24.88      0.59 o 
  -4   7   4       10.08       13.06      0.61 o 
  -3   7   4        4.42        1.98      0.46 o 
  -2   7   4       75.77       72.18      1.40 o 
  -1   7   4        5.43        5.05      0.43 o 
   0   7   4      248.03      239.38      3.35 o 
   1   7   4      693.57      709.26      8.22 o 
   2   7   4      116.90      113.63      1.53 o 
   3   7   4        1.37        0.27      0.39 o 
   4   7   4        0.16        0.04      0.40 o 
   5   7   4       59.71       59.32      1.32 o 
   6   7   4       96.19       85.27      1.67 o 
   7   7   4       74.44       70.94      1.64 o 
   8   7   4      100.64      103.96      2.14 o 
   9   7   4        7.87        6.89      0.79 o 
  10   7   4        2.72        4.23      0.85 o 
  11   7   4       21.08       24.76      1.72 o 
  -8   8   4        1.63        1.14      0.46 o 
  -7   8   4        0.22        0.71      0.46 o 
  -6   8   4       28.20       27.41      1.57 o 
  -5   8   4        0.30        0.96      0.36 o 
  -4   8   4        0.98        1.17      0.38 o 
  -3   8   4        0.83        2.00      0.48 o 
  -2   8   4      135.36      115.23      2.35 o 
  -1   8   4      141.69      135.62      2.37 o 
   0   8   4       85.91       77.98      1.52 o 
   1   8   4        0.69        0.44      0.31 o 
   2   8   4      129.89      118.78      1.73 o 
   3   8   4      143.76      161.62      2.39 o 
   4   8   4       67.26       57.64      1.22 o 
   5   8   4        2.84        2.61      0.53 o 
   6   8   4      138.24      129.68      2.21 o 
   7   8   4        2.59        3.29      0.68 o 
   8   8   4       18.10       20.27      1.10 o 
   9   8   4        0.51        2.53      0.74 o 
  10   8   4       54.89       57.12      1.97 o 
  11   8   4       38.54       53.63      4.00 o 
  -7   9   4        4.33        5.11      0.73 o 
  -6   9   4        0.00       -0.48      0.48 o 
  -5   9   4        0.03        0.09      0.42 o 
  -4   9   4        0.21        0.70      0.44 o 
  -3   9   4        3.20        2.92      0.57 o 
  -2   9   4       16.51       17.35      1.13 o 
  -1   9   4      340.91      338.18      5.67 o 
   0   9   4      173.11      163.66      3.23 o 
   1   9   4      138.09      146.19      2.69 o 
   2   9   4      142.67      136.17      2.30 o 
   3   9   4        2.23        0.22      0.49 o 
   4   9   4       20.09       19.09      0.94 o 
   5   9   4       15.80       14.85      0.84 o 
   6   9   4        0.91       -0.40      0.59 o 
   7   9   4       60.97       72.15      1.98 o 
   8   9   4       28.09       26.43      1.39 o 
   9   9   4        6.10        8.43      1.03 o 
  10   9   4       41.89       37.75      1.96 o 
  -7  10   4       14.18       16.51      1.74 o 
  -6  10   4       15.35       13.72      1.38 o 
  -5  10   4       18.97       19.13      1.08 o 
  -4  10   4        7.84        7.07      0.81 o 
  -3  10   4       12.74        9.03      0.97 o 
  -2  10   4       14.68       10.03      0.98 o 
  -1  10   4       23.40       19.34      1.28 o 
   0  10   4        8.09        5.54      0.93 o 
   1  10   4       97.39       84.58      1.98 o 
   2  10   4        0.31       -0.10      0.48 o 
   3  10   4        5.03        5.67      0.71 o 
   4  10   4       18.32       15.67      0.97 o 
   5  10   4        0.02        0.26      0.63 o 
   6  10   4        3.77        4.77      1.00 o 
   7  10   4        0.11       -0.60      0.85 o 
   8  10   4        3.84        2.90      1.04 o 
   9  10   4        6.69        5.53      1.80 o 
  -6  11   4        3.06        2.72      1.41 o 
  -5  11   4        2.33        5.52      0.86 o 
  -4  11   4        2.94        4.53      0.73 o 
  -3  11   4       13.19       18.66      1.14 o 
  -2  11   4        5.89        8.63      0.94 o 
  -1  11   4       20.23       16.84      1.14 o 
   0  11   4        1.27        0.68      0.73 o 
   1  11   4        7.53       10.56      0.93 o 
   2  11   4       10.99       13.41      0.83 o 
   3  11   4       93.52       88.07      2.09 o 
   4  11   4      113.17      117.48      2.37 o 
   5  11   4       46.21       45.81      1.57 o 
   6  11   4        6.93        6.06      0.98 o 
   7  11   4        2.23        3.65      1.03 o 
   8  11   4        5.88       10.01      1.40 o 
  -4  12   4        0.13        0.18      1.29 o 
  -3  12   4        8.70       12.15      1.10 o 
  -2  12   4       14.84       16.65      1.25 o 
  -1  12   4        5.28        3.46      0.86 o 
   0  12   4        9.32       13.00      1.19 o 
   1  12   4        6.46        7.12      0.91 o 
   2  12   4        1.97        1.87      0.79 o 
   3  12   4        4.81        4.64      0.75 o 
   4  12   4       43.11       45.70      1.73 o 
   5  12   4       12.55       10.70      1.24 o 
   6  12   4        0.32        1.08      0.88 o 
   7  12   4        8.49       11.49      1.41 o 
  -2  13   4        6.24        7.41      1.06 o 
  -1  13   4        0.82        0.83      0.91 o 
   0  13   4        2.92        2.31      0.98 o 
   1  13   4        3.30        0.50      0.94 o 
   2  13   4        3.10        2.78      0.91 o 
   3  13   4        2.00        2.59      0.68 o 
   4  13   4        8.80        6.69      0.91 o 
   5  13   4       36.26       44.96      2.12 o 
  -2 -10   5        0.14        1.09      1.02 o 
  -1 -10   5       39.25       45.96      2.24 o 
   0 -10   5       19.34       20.47      1.64 o 
   1 -10   5       16.85       19.25      1.14 o 
   2 -10   5       12.94       13.97      1.23 o 
   3 -10   5       13.81       16.50      1.29 o 
   4 -10   5        0.01        0.04      0.88 o 
   5 -10   5        0.43       -0.88      0.88 o 
  -4  -9   5       33.42       27.62      1.59 o 
  -3  -9   5       36.35       33.75      1.93 o 
  -2  -9   5        2.34        1.56      0.90 o 
  -1  -9   5        6.43        6.39      0.97 o 
   0  -9   5        6.31        4.36      0.84 o 
   1  -9   5       21.69       22.16      1.65 o 
   2  -9   5        0.32        1.33      0.60 o 
   3  -9   5       10.05        8.89      0.98 o 
   4  -9   5       18.74       16.30      1.17 o 
   5  -9   5       17.74       16.64      1.25 o 
   6  -9   5       10.13       10.05      1.41 o 
   7  -9   5       19.11       21.60      1.79 o 
  -5  -8   5        3.00        2.04      0.87 o 
  -4  -8   5        9.71       11.19      1.36 o 
  -3  -8   5        8.56        5.99      0.94 o 
  -2  -8   5        2.87        5.28      0.88 o 
  -1  -8   5        3.93        4.55      0.92 o 
   0  -8   5       65.85       68.24      1.83 o 
   1  -8   5       77.66       69.61      1.81 o 
   2  -8   5       34.44       34.07      1.51 o 
   3  -8   5       19.26       18.59      1.06 o 
   4  -8   5        8.49       10.86      0.90 o 
   5  -8   5        5.67        6.95      0.98 o 
   6  -8   5        0.46        1.39      0.97 o 
   7  -8   5        0.10       -0.98      1.59 o 
   8  -8   5        0.78        3.19      1.26 o 
  -6  -7   5       31.76       31.19      1.66 o 
  -5  -7   5        7.34        8.62      0.99 o 
  -4  -7   5       71.06       71.63      2.35 o 
  -3  -7   5        0.01        0.47      0.68 o 
  -2  -7   5       34.71       36.80      1.52 o 
  -1  -7   5       13.33       14.64      0.97 o 
   0  -7   5      105.71       95.53      2.05 o 
   1  -7   5        2.35        3.13      0.67 o 
   2  -7   5        7.15        7.52      0.71 o 
   3  -7   5       32.74       33.57      1.28 o 
   4  -7   5      181.94      177.15      3.29 o 
   5  -7   5       77.35       75.72      1.98 o 
   6  -7   5       87.86       79.02      2.61 o 
   7  -7   5        8.49        8.23      1.14 o 
   8  -7   5        1.34        1.65      0.96 o 
   9  -7   5        0.37       -0.52      0.87 o 
  -7  -6   5        4.68        2.84      1.23 o 
  -6  -6   5        0.48        0.84      0.70 o 
  -5  -6   5       12.83       16.06      1.39 o 
  -4  -6   5       10.38        9.47      0.85 o 
  -3  -6   5       95.15       89.41      1.95 o 
  -2  -6   5       18.51       15.43      0.87 o 
  -1  -6   5      155.70      140.67      2.37 o 
   0  -6   5      638.38      625.27      8.21 o 
   1  -6   5      279.55      261.85      3.65 o 
   2  -6   5        8.69        8.15      0.75 o 
   3  -6   5        0.24        0.65      0.58 o 
   4  -6   5       39.94       41.53      1.43 o 
   5  -6   5        7.43        7.13      0.97 o 
   6  -6   5        5.20        5.22      1.02 o 
   7  -6   5       22.05       25.82      1.57 o 
   8  -6   5       39.69       40.70      1.94 o 
   9  -6   5       25.99       25.98      1.44 o 
  10  -6   5        0.00       -0.78      0.79 o 
  -8  -5   5        0.41       -1.33      1.33 o 
  -7  -5   5       55.01       57.25      3.29 o 
  -6  -5   5       45.12       46.30      1.70 o 
  -5  -5   5       52.11       49.63      1.44 o 
  -4  -5   5       65.71       62.46      1.58 o 
  -3  -5   5       86.43       78.99      1.76 o 
  -2  -5   5        2.89        3.52      0.56 o 
  -1  -5   5       35.06       38.10      1.17 o 
   0  -5   5       49.38       62.67      1.41 o 
   1  -5   5      341.34      338.94      4.14 o 
   2  -5   5       53.23       51.06      1.30 o 
   3  -5   5       66.59       61.75      1.43 o 
   4  -5   5       16.78       17.38      0.79 o 
   5  -5   5       44.81       44.79      1.51 o 
   6  -5   5        1.37        4.00      0.73 o 
   7  -5   5       34.29       35.23      1.51 o 
   8  -5   5       12.20       11.00      1.00 o 
   9  -5   5        0.06        0.21      0.74 o 
  10  -5   5        0.09        0.14      0.75 o 
  11  -5   5        5.50        4.03      1.36 o 
  -8  -4   5       18.07       25.04      3.97 o 
  -7  -4   5        8.48        6.47      1.64 o 
  -6  -4   5       71.62       72.52      3.06 o 
  -5  -4   5       19.30       17.27      0.98 o 
  -4  -4   5       70.66       72.97      1.62 o 
  -3  -4   5      379.14      349.00      4.87 o 
  -2  -4   5      174.80      175.16      2.60 o 
  -1  -4   5      444.97      430.44      5.36 o 
   0  -4   5        4.78        5.01      0.51 o 
   1  -4   5      117.48      114.22      1.87 o 
   2  -4   5      271.95      278.73      3.93 o 
   3  -4   5        0.87       -0.10      0.34 o 
   4  -4   5        4.05        6.62      0.49 o 
   5  -4   5        3.55        5.49      0.57 o 
   6  -4   5       46.42       47.83      1.36 o 
   7  -4   5      131.13      131.13      2.81 o 
   8  -4   5        1.38       -0.03      0.65 o 
   9  -4   5       11.42       12.69      1.41 o 
  10  -4   5        1.36        0.37      0.77 o 
  11  -4   5        0.94        1.09      0.86 o 
  -9  -3   5        2.08        2.41      1.56 o 
  -8  -3   5       31.53       35.38      2.24 o 
  -7  -3   5       20.86       20.42      2.50 o 
  -6  -3   5      135.33      139.14      6.41 o 
  -5  -3   5        5.52        5.96      0.61 o 
  -4  -3   5      204.43      195.92      3.00 o 
  -3  -3   5        0.06       -0.32      0.32 o 
  -2  -3   5      487.47      485.58      5.91 o 
  -1  -3   5      270.26      270.74      3.54 o 
   0  -3   5     1044.62     1031.40     11.10 o 
   1  -3   5       98.64      113.51      1.78 o 
   2  -3   5      793.05      839.70      9.69 o 
   3  -3   5        4.64        4.58      0.43 o 
   4  -3   5       25.50       32.06      0.93 o 
   5  -3   5       12.66       12.81      0.62 o 
   6  -3   5        0.19       -0.16      0.39 o 
   7  -3   5       17.19       16.42      0.86 o 
   8  -3   5       33.68       30.35      1.48 o 
   9  -3   5       23.97       31.68      1.59 o 
  10  -3   5       27.96       30.19      1.62 o 
  11  -3   5       23.05       22.55      1.78 o 
  12  -3   5       11.95       12.45      1.75 o 
  -9  -2   5       19.77       17.96      1.74 o 
  -8  -2   5       23.15       20.03      1.67 o 
  -7  -2   5       61.90       60.65      2.50 o 
  -6  -2   5      186.09      184.47      5.51 o 
  -5  -2   5      166.01      162.66      3.23 o 
  -4  -2   5      982.63      939.85     12.83 o 
  -3  -2   5      105.37      107.29      1.72 o 
  -2  -2   5      137.22      126.52      1.99 o 
  -1  -2   5       71.92       70.99      2.16 o 
   0  -2   5      156.50      155.27      2.20 o 
   1  -2   5       41.53       27.29      0.76 o 
   2  -2   5       78.58       92.06      1.48 o 
   3  -2   5       31.30       47.98      1.08 o 
   4  -2   5       12.53       14.66      0.57 o 
   5  -2   5       35.57       41.48      0.81 o 
   6  -2   5       22.75       24.11      1.22 o 
   7  -2   5      550.73      554.35      7.21 o 
   8  -2   5      105.60      107.71      2.36 o 
   9  -2   5        0.61       -0.58      0.63 o 
  10  -2   5       12.45       10.20      1.09 o 
  11  -2   5        5.08        6.67      1.03 o 
  12  -2   5        0.07       -0.07      0.91 o 
  -9  -1   5        0.33        0.54      1.02 o 
  -8  -1   5        1.02        1.08      0.97 o 
  -7  -1   5       24.85       22.66      1.58 o 
  -6  -1   5       22.59       19.36      1.42 o 
  -5  -1   5      205.40      191.50      3.56 o 
  -4  -1   5       54.70       57.37      1.09 o 
  -3  -1   5      202.15      194.19      2.30 o 
  -2  -1   5        1.15        0.83      0.28 o 
  -1  -1   5      935.86      978.59      9.88 o 
   0  -1   5      160.43      156.65      1.97 o 
   1  -1   5       25.63       28.83      0.77 o 
   2  -1   5       87.41       87.37      1.48 o 
   3  -1   5       25.68       30.95      0.65 o 
   4  -1   5       80.54       79.98      1.15 o 
   5  -1   5       25.88       26.80      0.79 o 
   6  -1   5       33.72       35.32      0.95 o 
   7  -1   5       16.62       17.19      0.64 o 
   8  -1   5      198.64      189.77      3.42 o 
   9  -1   5       32.04       33.72      1.53 o 
  10  -1   5      114.22      107.90      2.96 o 
  11  -1   5       81.12       79.33      2.58 o 
  12  -1   5       57.44       62.35      2.45 o 
  -9   0   5       73.29       77.98      2.80 o 
  -8   0   5       57.25       60.33      2.31 o 
  -7   0   5      152.74      151.47      3.83 o 
  -6   0   5        7.05        9.48      1.03 o 
  -5   0   5      433.21      400.98      7.94 o 
  -4   0   5        0.32        0.15      0.35 o 
  -3   0   5      171.91      175.83      2.15 o 
  -2   0   5        0.84        2.97      0.47 o 
  -1   0   5       62.35       59.97      1.01 o 
   0   0   5      104.01      104.97      1.51 o 
   1   0   5       18.74       35.36      0.72 o 
   2   0   5        1.54        1.85      0.31 o 
   3   0   5      785.61      737.76     10.05 o 
   4   0   5      383.96      396.71      5.65 o 
   5   0   5      385.03      387.93      4.68 o 
   6   0   5        2.62        3.62      0.49 o 
   7   0   5      369.43      359.19      4.72 o 
   8   0   5        0.00        0.24      0.32 o 
   9   0   5        3.37        3.17      0.92 o 
  10   0   5        3.58        1.05      1.32 o 
  11   0   5        3.14        3.20      1.22 o 
  12   0   5        1.47        1.65      0.81 o 
  13   0   5        0.00       -0.05      0.90 o 
  -9   1   5        0.13        0.55      0.86 o 
  -8   1   5       22.32       21.53      1.49 o 
  -7   1   5        0.23        1.03      0.73 o 
  -6   1   5      148.00      148.95      3.57 o 
  -5   1   5        1.71        1.99      0.61 o 
  -4   1   5       80.27       85.76      1.68 o 
  -3   1   5        0.31        0.20      0.18 o 
  -2   1   5       64.96       70.71      1.18 o 
  -1   1   5       13.93       13.32      0.78 o 
   0   1   5     3822.21     3841.73     45.46 o 
   1   1   5      847.29      946.70     11.47 o 
   2   1   5      126.33      116.41      2.53 o 
   3   1   5      145.83      154.97      3.16 o 
   4   1   5     1063.81     1048.82     12.93 o 
   5   1   5      113.77      106.38      1.97 o 
   6   1   5      271.96      275.89      3.79 o 
   7   1   5       45.69       46.30      1.30 o 
   8   1   5       42.80       40.77      1.12 o 
   9   1   5        0.18        0.15      0.65 o 
  10   1   5        2.57        2.11      0.94 o 
  11   1   5        1.86        2.22      1.20 o 
  12   1   5        3.50        4.54      0.89 o 
  13   1   5       10.33       13.95      1.98 o 
  -9   2   5        0.29       -0.35      0.76 o 
  -8   2   5      134.20      127.82      3.30 o 
  -7   2   5       24.24       21.02      1.30 o 
  -6   2   5       38.54       37.91      1.49 o 
  -5   2   5       13.99       14.99      0.96 o 
  -4   2   5       37.55       37.61      0.92 o 
  -3   2   5       38.58       38.99      1.02 o 
  -2   2   5      279.42      303.22      4.00 o 
  -1   2   5      651.18      672.74      7.21 o 
   0   2   5     2402.07     2371.87     26.21 o 
   1   2   5      203.12      213.85      2.66 o 
   2   2   5     1768.94     1701.83     20.34 o 
   3   2   5      244.35      261.46      3.86 o 
   4   2   5     3098.66     3158.22     41.47 o 
   5   2   5     1459.59     1533.85     20.44 o 
   6   2   5       37.40       47.57      1.10 o 
   7   2   5        6.64        8.91      0.60 o 
   8   2   5       31.69       30.60      1.07 o 
   9   2   5        0.15       -0.33      0.47 o 
  10   2   5       21.86       23.65      2.32 o 
  11   2   5       10.76       12.05      1.21 o 
  12   2   5       17.52       17.21      1.47 o 
  13   2   5       17.23       17.93      1.59 o 
  -9   3   5        4.84        5.10      0.83 o 
  -8   3   5        0.54        0.40      0.64 o 
  -7   3   5       48.64       53.73      1.81 o 
  -6   3   5       81.14       74.97      1.81 o 
  -5   3   5      154.36      145.71      2.50 o 
  -4   3   5      117.37      113.81      2.13 o 
  -3   3   5       66.53       64.22      1.53 o 
  -2   3   5      730.79      796.91     11.04 o 
  -1   3   5       50.95       46.59      1.09 o 
   0   3   5     1582.82     1706.63     20.59 o 
   1   3   5       20.70       14.58      0.52 o 
   2   3   5        3.43        1.86      0.39 o 
   3   3   5       10.58        4.95      0.47 o 
   4   3   5      627.15      638.05      8.80 o 
   5   3   5       64.10       79.30      1.61 o 
   6   3   5       72.08       63.59      1.83 o 
   7   3   5      119.55      116.82      1.99 o 
   8   3   5       28.74       24.49      1.03 o 
   9   3   5        0.10       -0.55      0.55 o 
  10   3   5       19.81       22.04      1.28 o 
  11   3   5       15.25       14.68      1.36 o 
  12   3   5        3.38        3.50      1.40 o 
  13   3   5        3.63        8.40      1.35 o 
  -9   4   5        2.66        4.38      1.14 o 
  -8   4   5        0.68       -0.51      0.51 o 
  -7   4   5       39.13       33.78      1.16 o 
  -6   4   5       20.84       19.98      1.10 o 
  -5   4   5       27.28       25.09      0.82 o 
  -4   4   5       86.15       83.01      1.60 o 
  -3   4   5      449.01      456.26      6.54 o 
  -2   4   5      128.25      125.01      2.18 o 
  -1   4   5     1688.26     1776.06     23.16 o 
   0   4   5       13.07       10.57      0.40 o 
   1   4   5        4.27        5.02      0.42 o 
   2   4   5        0.05       -0.28      0.28 o 
   3   4   5        0.37        1.28      0.37 o 
   4   4   5      271.40      284.02      4.24 o 
   5   4   5        0.13       -0.15      0.41 o 
   6   4   5       27.09       33.22      1.11 o 
   7   4   5        0.05       -0.38      0.38 o 
   8   4   5        0.74       -0.50      0.50 o 
   9   4   5       14.19       17.00      0.88 o 
  10   4   5       35.07       33.73      1.59 o 
  11   4   5       55.91       51.52      1.96 o 
  12   4   5        0.45       -0.35      2.08 o 
  -9   5   5        6.40        8.87      1.27 o 
  -8   5   5       67.11       68.47      3.75 o 
  -7   5   5      142.01      142.74      3.35 o 
  -6   5   5       21.42       20.21      0.83 o 
  -5   5   5      289.27      286.08      4.38 o 
  -4   5   5       70.58       73.38      1.45 o 
  -3   5   5      335.24      303.93      4.29 o 
  -2   5   5       53.09       44.63      0.93 o 
  -1   5   5        0.05       -0.02      0.28 o 
   0   5   5      385.99      367.76      5.79 o 
   1   5   5      314.23      300.03      3.63 o 
   2   5   5       32.17       32.14      0.90 o 
   3   5   5       10.40        3.25      0.43 o 
   4   5   5        1.25        1.82      0.44 o 
   5   5   5        1.71        1.86      0.49 o 
   6   5   5      143.84      135.56      2.27 o 
   7   5   5      611.98      558.02      7.27 o 
   8   5   5        2.47        4.34      0.62 o 
   9   5   5       11.03       12.28      0.83 o 
  10   5   5        8.49       13.39      0.97 o 
  11   5   5       14.85       15.02      1.28 o 
  12   5   5        0.01       -1.09      1.09 o 
  -9   6   5        0.06       -0.87      0.87 o 
  -8   6   5        2.10        2.19      0.60 o 
  -7   6   5       23.55       22.83      1.74 o 
  -6   6   5       29.05       30.87      1.36 o 
  -5   6   5       16.67       14.29      0.58 o 
  -4   6   5      136.52      137.76      2.18 o 
  -3   6   5       18.02       19.14      1.30 o 
  -2   6   5      109.40      110.65      1.85 o 
  -1   6   5       60.94       62.46      1.27 o 
   0   6   5      107.80      103.88      1.63 o 
   1   6   5       49.01       57.07      1.08 o 
   2   6   5       45.17       47.13      1.05 o 
   3   6   5       13.82       14.79      0.74 o 
   4   6   5        3.23        3.33      0.54 o 
   5   6   5        3.07        1.99      0.56 o 
   6   6   5      371.78      359.80      4.60 o 
   7   6   5       16.81       15.18      0.80 o 
   8   6   5       62.80       66.37      1.92 o 
   9   6   5      107.27       96.86      2.05 o 
  10   6   5       42.94       43.97      2.08 o 
  11   6   5       24.89       23.72      1.66 o 
  12   6   5        3.95        4.50      1.12 o 
  -8   7   5       19.57       20.82      1.10 o 
  -7   7   5        1.14        1.02      0.48 o 
  -6   7   5       11.68       12.56      1.25 o 
  -5   7   5       26.66       22.73      0.78 o 
  -4   7   5       56.47       53.32      1.27 o 
  -3   7   5        8.15       10.17      0.64 o 
  -2   7   5       12.08       15.46      0.75 o 
  -1   7   5      177.59      175.39      2.56 o 
   0   7   5        2.68        5.63      1.49 o 
   1   7   5        7.60        9.98      0.43 o 
   2   7   5        0.38        0.42      0.29 o 
   3   7   5       10.01        6.78      0.51 o 
   4   7   5      250.95      235.97      3.47 o 
   5   7   5        2.43        2.34      0.50 o 
   6   7   5      426.74      427.00      5.40 o 
   7   7   5      316.99      294.26      4.33 o 
   8   7   5        0.40        0.52      0.61 o 
   9   7   5       57.82       71.99      1.82 o 
  10   7   5       39.21       41.41      1.65 o 
  11   7   5       35.08       50.66      2.30 o 
  12   7   5        1.00        1.23      1.04 o 
  -8   8   5        5.61        4.67      0.98 o 
  -7   8   5       19.59       21.51      1.15 o 
  -6   8   5       10.80       13.04      0.92 o 
  -5   8   5       23.19       21.93      0.83 o 
  -4   8   5       11.75       12.86      0.97 o 
  -3   8   5       41.69       37.43      1.15 o 
  -2   8   5        3.32        1.23      0.50 o 
  -1   8   5       24.73       25.48      0.98 o 
   0   8   5      203.70      188.22      2.84 o 
   1   8   5       21.02       23.66      0.57 o 
   2   8   5       13.67       15.37      0.61 o 
   3   8   5       34.94       30.45      1.02 o 
   4   8   5       45.84       39.38      1.31 o 
   5   8   5      123.61      133.68      2.40 o 
   6   8   5      125.55      113.25      2.02 o 
   7   8   5        4.92        3.33      0.70 o 
   8   8   5        0.04        0.14      0.80 o 
   9   8   5        8.31        9.84      0.93 o 
  10   8   5       14.29       11.79      1.09 o 
  11   8   5        8.93        8.50      1.30 o 
  -7   9   5        3.36        4.24      1.09 o 
  -6   9   5        0.59        1.41      0.98 o 
  -5   9   5        7.36        4.75      0.56 o 
  -4   9   5        8.52        7.29      0.92 o 
  -3   9   5        0.09       -0.49      0.49 o 
  -2   9   5       29.80       29.21      1.36 o 
  -1   9   5      335.50      344.29      6.71 o 
   0   9   5       22.43       19.79      1.37 o 
   1   9   5       76.11       67.57      1.65 o 
   2   9   5       66.24       62.90      1.53 o 
   3   9   5       65.32       67.76      1.68 o 
   4   9   5       41.66       37.73      1.10 o 
   5   9   5        0.07       -0.46      0.54 o 
   6   9   5       54.17       61.63      1.59 o 
   7   9   5       18.14       18.06      1.17 o 
   8   9   5        7.70        9.30      1.01 o 
   9   9   5        7.88        6.81      0.98 o 
  10   9   5        0.68        1.18      1.01 o 
  -6  10   5       15.36       15.54      1.74 o 
  -5  10   5        9.63        8.88      0.88 o 
  -4  10   5        4.37        4.06      0.73 o 
  -3  10   5        4.92        4.38      0.79 o 
  -2  10   5        6.97        8.33      0.93 o 
  -1  10   5       27.95       27.11      2.67 o 
   0  10   5      103.43      104.72      2.63 o 
   1  10   5        0.84       -0.14      0.70 o 
   2  10   5      187.46      185.50      3.16 o 
   3  10   5      203.60      192.65      3.09 o 
   4  10   5      200.77      207.29      3.36 o 
   5  10   5       16.82       15.93      1.10 o 
   6  10   5       15.95       19.20      1.17 o 
   7  10   5        2.88        0.78      0.91 o 
   8  10   5        0.67        1.36      0.84 o 
   9  10   5        4.92        4.71      1.00 o 
  10  10   5       15.86       13.30      1.45 o 
  -5  11   5        2.38        3.51      0.75 o 
  -4  11   5       17.39       20.06      1.30 o 
  -3  11   5        4.19        3.11      0.85 o 
  -2  11   5       39.27       39.50      1.83 o 
  -1  11   5      110.56      109.28      3.09 o 
   0  11   5       23.94       23.93      1.51 o 
   1  11   5        0.93        0.89      0.67 o 
   2  11   5       50.84       53.81      1.54 o 
   3  11   5       27.92       27.61      1.26 o 
   4  11   5       12.96       15.72      1.01 o 
   5  11   5        5.21        4.19      0.78 o 
   6  11   5       34.05       32.40      1.76 o 
   7  11   5       38.42       44.72      2.13 o 
   8  11   5        0.25       -0.97      0.97 o 
   9  11   5        4.90        5.27      1.24 o 
  -4  12   5        0.13        0.09      0.80 o 
  -3  12   5        2.81        3.55      0.82 o 
  -2  12   5        4.86        5.90      0.93 o 
  -1  12   5        0.93        0.76      0.81 o 
   0  12   5        0.65       -0.20      0.77 o 
   1  12   5       10.93       11.94      1.04 o 
   2  12   5        0.09        0.80      0.78 o 
   3  12   5        1.44        1.53      0.75 o 
   4  12   5        0.14       -0.28      0.72 o 
   5  12   5        4.27        2.69      0.84 o 
   6  12   5        7.89        9.59      1.35 o 
   7  12   5        9.42       10.86      1.33 o 
  -2  13   5        5.77        7.26      1.33 o 
  -1  13   5        3.07        2.98      0.99 o 
   0  13   5        0.38       -0.21      1.07 o 
   1  13   5        1.97        1.57      0.95 o 
   2  13   5        0.06       -0.04      0.80 o 
   3  13   5        4.24        3.47      0.93 o 
   4  13   5        3.41        3.97      0.88 o 
   5  13   5       24.66       28.51      1.72 o 
   2 -10   6       52.96       60.22      2.21 o 
  -2  -9   6       19.23       20.91      1.47 o 
  -1  -9   6        7.11        5.97      1.05 o 
   0  -9   6        3.80        3.68      1.07 o 
   1  -9   6        6.46        8.01      1.05 o 
   2  -9   6        0.32        0.85      0.81 o 
   3  -9   6        6.72        7.61      1.04 o 
   4  -9   6        0.16       -0.10      0.99 o 
   5  -9   6        4.45        2.77      0.87 o 
   6  -9   6        7.88       10.05      1.29 o 
  -4  -8   6        3.54        6.74      1.08 o 
  -3  -8   6       20.81       25.49      1.54 o 
  -2  -8   6       15.86       17.03      1.28 o 
  -1  -8   6        1.12       -0.15      0.79 o 
   0  -8   6       32.44       32.64      1.80 o 
   1  -8   6       47.68       49.27      1.84 o 
   2  -8   6       12.26       14.04      1.18 o 
   3  -8   6       12.63       10.84      0.77 o 
   4  -8   6        5.22        4.55      0.79 o 
   5  -8   6        1.52        1.87      1.08 o 
   6  -8   6        8.14        9.10      1.35 o 
   7  -8   6        0.64        2.11      1.16 o 
   8  -8   6        0.07       -1.08      1.20 o 
  -5  -7   6       81.46       82.98      2.54 o 
  -4  -7   6       39.28       46.45      1.80 o 
  -3  -7   6       10.24       10.21      1.10 o 
  -2  -7   6        3.55        3.48      0.82 o 
  -1  -7   6        8.08        8.37      0.94 o 
   0  -7   6        3.62        4.10      0.76 o 
   1  -7   6       22.72       25.29      1.21 o 
   2  -7   6       13.09       13.45      0.89 o 
   3  -7   6       13.36       13.34      0.94 o 
   4  -7   6        4.51        5.62      0.85 o 
   5  -7   6      104.78      107.91      2.79 o 
   6  -7   6       43.41       41.07      2.16 o 
   7  -7   6        7.69        8.86      1.29 o 
   8  -7   6       10.50        9.70      1.37 o 
   9  -7   6        4.27        3.06      1.76 o 
  -6  -6   6        0.23       -0.96      0.96 o 
  -5  -6   6       11.44       10.75      1.04 o 
  -4  -6   6        8.70        8.50      0.88 o 
  -3  -6   6       13.65       10.61      0.97 o 
  -2  -6   6       14.26       16.66      1.10 o 
  -1  -6   6        6.48        7.75      0.79 o 
   0  -6   6        4.71        5.45      0.74 o 
   1  -6   6      330.36      350.94      5.08 o 
   2  -6   6       90.85       82.21      1.73 o 
   3  -6   6       44.22       45.90      1.40 o 
   4  -6   6       45.53       47.04      1.54 o 
   5  -6   6       89.03       80.40      2.27 o 
   6  -6   6       19.73       21.05      1.60 o 
   7  -6   6       35.30       34.49      1.91 o 
   8  -6   6       25.64       25.01      1.71 o 
   9  -6   6       22.79       27.50      1.83 o 
  10  -6   6        2.60        3.63      1.22 o 
  -7  -5   6        4.03        1.60      1.62 o 
  -6  -5   6       42.67       36.61      1.85 o 
  -5  -5   6      115.66      114.65      3.07 o 
  -4  -5   6       27.06       28.98      1.32 o 
  -3  -5   6        0.39       -0.53      0.53 o 
  -2  -5   6       24.70       24.49      1.13 o 
  -1  -5   6        0.52        0.24      0.50 o 
   0  -5   6      457.09      454.31      5.77 o 
   1  -5   6        0.47        1.89      0.64 o 
   2  -5   6        4.42        5.24      0.64 o 
   3  -5   6      170.79      174.33      2.87 o 
   4  -5   6      441.05      435.70      6.47 o 
   5  -5   6      511.26      496.61      8.11 o 
   6  -5   6      325.05      312.40      5.53 o 
   7  -5   6        9.56        8.17      1.64 o 
   8  -5   6        4.00        5.11      0.88 o 
   9  -5   6        0.88        0.61      0.81 o 
  10  -5   6        3.43        3.66      1.08 o 
  11  -5   6        0.47        0.61      0.94 o 
  -7  -4   6       20.53       18.42      2.65 o 
  -6  -4   6       18.27       24.92      2.38 o 
  -5  -4   6        3.07        2.90      0.63 o 
  -4  -4   6      126.79      116.31      2.22 o 
  -3  -4   6       30.79       32.05      1.16 o 
  -2  -4   6      243.07      226.49      3.47 o 
  -1  -4   6       18.61       17.74      0.97 o 
   0  -4   6      141.65      141.98      2.13 o 
   1  -4   6        0.50        0.35      0.46 o 
   2  -4   6       45.58       43.73      1.15 o 
   3  -4   6       79.74       80.00      1.56 o 
   4  -4   6        1.97        1.37      0.55 o 
   5  -4   6       26.96       21.68      0.78 o 
   6  -4   6        1.99        2.59      0.72 o 
   7  -4   6        4.81        6.24      0.72 o 
   8  -4   6       55.83       56.13      1.83 o 
   9  -4   6       12.13       14.66      1.26 o 
  10  -4   6        2.11        1.00      0.85 o 
  11  -4   6        1.07        1.51      0.93 o 
  -8  -3   6        0.56        0.59      1.16 o 
  -7  -3   6        0.36       -0.48      1.00 o 
  -6  -3   6      157.21      157.20      4.22 o 
  -5  -3   6        0.30       -0.07      0.49 o 
  -4  -3   6      112.27      105.31      2.61 o 
  -3  -3   6      394.98      385.81      5.28 o 
  -2  -3   6      469.92      443.76      5.53 o 
  -1  -3   6      497.05      497.48      6.10 o 
   0  -3   6      156.92      147.48      2.12 o 
   1  -3   6      338.40      352.56      4.49 o 
   2  -3   6      210.20      207.61      2.90 o 
   3  -3   6        9.50        9.95      0.74 o 
   4  -3   6       34.04       36.56      0.91 o 
   5  -3   6        1.09        0.72      0.41 o 
   6  -3   6        4.25        2.54      0.52 o 
   7  -3   6        1.28        1.78      0.59 o 
   8  -3   6       29.39       27.06      2.00 o 
   9  -3   6        3.69        5.48      0.94 o 
  10  -3   6        3.24        4.99      0.96 o 
  11  -3   6        4.24        4.47      1.04 o 
  12  -3   6       27.04       25.52      1.81 o 
  -8  -2   6        6.49        8.23      1.37 o 
  -7  -2   6      283.59      273.74      9.73 o 
  -6  -2   6       25.14       22.38      1.84 o 
  -5  -2   6      172.28      167.91      2.97 o 
  -4  -2   6        0.00       -0.35      0.35 o 
  -3  -2   6      331.55      315.00      4.06 o 
  -2  -2   6      420.92      399.95      4.95 o 
  -1  -2   6      377.59      381.93      4.44 o 
   0  -2   6       21.51       20.94      0.58 o 
   1  -2   6      345.59      337.43      4.25 o 
   2  -2   6      134.89      139.02      2.45 o 
   3  -2   6       33.49       24.35      0.89 o 
   4  -2   6        3.71        3.54      0.52 o 
   5  -2   6      129.92      130.20      2.04 o 
   6  -2   6        9.72       10.30      0.67 o 
   7  -2   6      152.99      144.94      2.91 o 
   8  -2   6        1.76        2.36      0.63 o 
   9  -2   6        7.74        8.41      1.03 o 
  10  -2   6        3.30        3.83      0.91 o 
  11  -2   6        0.02       -0.80      0.80 o 
  12  -2   6        0.07       -0.87      0.87 o 
  -8  -1   6        3.36        2.80      1.62 o 
  -7  -1   6       17.61       19.22      1.60 o 
  -6  -1   6       34.62       30.97      1.81 o 
  -5  -1   6        2.85        2.76      0.61 o 
  -4  -1   6      106.27      103.12      1.60 o 
  -3  -1   6       27.35       27.16      0.87 o 
  -2  -1   6      110.94      110.57      1.60 o 
  -1  -1   6        2.57        2.89      0.35 o 
   0  -1   6      276.31      297.96      3.72 o 
   1  -1   6     1212.22     1234.16     15.05 o 
   2  -1   6      451.22      485.21      6.25 o 
   3  -1   6      118.11      119.75      2.52 o 
   4  -1   6      217.49      216.52      3.08 o 
   5  -1   6       72.23       65.71      1.13 o 
   6  -1   6       30.28       30.44      0.96 o 
   7  -1   6       20.26       24.46      1.04 o 
   8  -1   6       16.13       16.85      1.01 o 
   9  -1   6       36.17       38.28      1.70 o 
  10  -1   6       41.66       43.23      1.91 o 
  11  -1   6       21.69       20.86      2.38 o 
  12  -1   6       42.84       48.79      2.68 o 
  -9   0   6       15.39       18.19      1.66 o 
  -8   0   6      101.18      109.40      3.51 o 
  -7   0   6       15.12       13.92      1.36 o 
  -6   0   6       88.64       90.50      2.79 o 
  -5   0   6        0.76       -0.43      0.67 o 
  -4   0   6        0.01       -0.15      0.38 o 
  -3   0   6        0.01        0.10      0.27 o 
  -2   0   6        3.22        3.89      0.34 o 
  -1   0   6       85.31       86.30      1.98 o 
   0   0   6      153.97      149.71      2.22 o 
   1   0   6      352.68      389.50      5.06 o 
   2   0   6      543.93      543.24      6.88 o 
   3   0   6        2.69        7.21      0.59 o 
   4   0   6      306.05      305.17      4.56 o 
   5   0   6      413.71      420.63      5.57 o 
   6   0   6      174.31      168.11      2.59 o 
   7   0   6      380.90      377.10      5.61 o 
   8   0   6      105.91      109.75      2.07 o 
   9   0   6       24.13       19.15      2.03 o 
  10   0   6        8.45       11.25      1.17 o 
  11   0   6        6.40       10.12      1.20 o 
  12   0   6        4.17        4.82      1.14 o 
  -9   1   6        0.52       -0.06      1.47 o 
  -8   1   6        0.03       -0.86      0.86 o 
  -7   1   6       71.97       67.16      2.40 o 
  -6   1   6       86.62       73.22      4.07 o 
  -5   1   6      232.57      221.86      5.10 o 
  -4   1   6       57.15       56.66      1.38 o 
  -3   1   6       15.41       15.69      0.73 o 
  -2   1   6      173.60      167.57      2.44 o 
  -1   1   6      181.31      175.99      2.22 o 
   0   1   6     1461.81     1454.27     24.18 o 
   1   1   6      302.93      310.35      4.07 o 
   2   1   6      856.01      875.00     11.88 o 
   3   1   6        9.56        9.29      0.61 o 
   4   1   6      185.04      184.31      2.98 o 
   5   1   6       85.83       76.16      1.80 o 
   6   1   6        7.11        5.10      0.50 o 
   7   1   6      150.22      145.61      2.60 o 
   8   1   6       34.80       31.62      1.08 o 
   9   1   6        0.95        1.40      0.73 o 
  10   1   6       22.12       21.57      1.72 o 
  11   1   6       11.66       11.77      1.48 o 
  12   1   6       24.75       27.20      2.12 o 
  13   1   6        1.76        1.88      0.94 o 
  -9   2   6       28.45       30.26      1.80 o 
  -8   2   6        6.84        6.56      1.04 o 
  -7   2   6       39.21       39.98      1.84 o 
  -6   2   6       63.29       53.66      1.98 o 
  -5   2   6      116.91      105.55      2.82 o 
  -4   2   6       38.08       35.36      1.28 o 
  -3   2   6      336.09      332.33      6.72 o 
  -2   2   6      220.28      215.49      3.35 o 
  -1   2   6      442.10      426.71      5.97 o 
   0   2   6      443.22      449.89      5.27 o 
   1   2   6      162.83      169.90      2.24 o 
   2   2   6       87.59       98.49      1.78 o 
   3   2   6     1053.98     1011.26     15.08 o 
   4   2   6      106.93      106.94      1.99 o 
   5   2   6      576.59      560.47      7.89 o 
   6   2   6       60.00       54.79      1.53 o 
   7   2   6       69.00       74.51      1.52 o 
   8   2   6       33.28       38.06      1.21 o 
   9   2   6        2.35        4.41      0.63 o 
  10   2   6        1.09        1.03      0.80 o 
  11   2   6       11.69       10.18      2.61 o 
  12   2   6        0.22       -0.70      0.87 o 
  13   2   6        2.39        1.91      1.05 o 
  -9   3   6        4.69        4.54      1.48 o 
  -8   3   6        0.84        0.99      0.78 o 
  -7   3   6       63.23       62.12      2.15 o 
  -6   3   6        2.89        3.27      1.00 o 
  -5   3   6      192.32      194.73      3.67 o 
  -4   3   6        7.56        8.18      0.80 o 
  -3   3   6      542.72      517.54      7.47 o 
  -2   3   6       42.46       42.63      0.91 o 
  -1   3   6       41.23       37.39      1.07 o 
   0   3   6      398.23      464.94      5.40 o 
   1   3   6      552.77      557.95      6.95 o 
   2   3   6       12.22       15.75      0.68 o 
   3   3   6      209.81      209.21      3.27 o 
   4   3   6     2186.21     2239.50     33.53 o 
   5   3   6     2344.09     2306.36     30.56 o 
   6   3   6        5.65       11.89      1.69 o 
   7   3   6       82.42       75.91      1.72 o 
   8   3   6      143.98      131.81      3.05 o 
   9   3   6       11.58        9.90      0.77 o 
  10   3   6        0.07        0.11      0.92 o 
  11   3   6        2.32        2.48      1.30 o 
  12   3   6        0.15       -0.33      0.92 o 
  13   3   6        0.05        0.04      1.05 o 
  -9   4   6        4.11        4.71      0.81 o 
  -8   4   6        8.27       10.77      1.26 o 
  -7   4   6       77.49       80.58      2.35 o 
  -6   4   6        4.89        3.93      0.72 o 
  -5   4   6       69.47       62.16      1.65 o 
  -4   4   6       39.35       38.16      1.24 o 
  -3   4   6       97.16      102.69      2.20 o 
  -2   4   6      668.38      674.24     10.73 o 
  -1   4   6       60.48       70.08      1.50 o 
   0   4   6      375.35      348.77      4.46 o 
   1   4   6      305.45      309.65      3.79 o 
   2   4   6       72.17       68.26      1.40 o 
   3   4   6      259.92      257.78      3.91 o 
   4   4   6      476.23      485.36      6.91 o 
   5   4   6     1044.84     1035.67     14.10 o 
   6   4   6       54.60       53.03      1.42 o 
   7   4   6       29.06       31.35      1.52 o 
   8   4   6       35.95       36.94      1.62 o 
   9   4   6       31.73       30.98      1.25 o 
  10   4   6        1.77        1.62      0.72 o 
  11   4   6        0.18        0.51      0.79 o 
  12   4   6       16.95       18.37      1.68 o 
  -8   5   6       25.81       23.03      1.87 o 
  -7   5   6       51.89       55.25      2.85 o 
  -6   5   6      102.19      103.69      2.27 o 
  -5   5   6       14.44       12.35      0.79 o 
  -4   5   6       19.92       15.90      0.84 o 
  -3   5   6       32.30       36.21      1.56 o 
  -2   5   6      108.99      105.80      1.97 o 
  -1   5   6      129.33      125.45      2.30 o 
   0   5   6      266.23      262.89      3.81 o 
   1   5   6      114.36       93.75      1.94 o 
   2   5   6       72.16       71.32      1.47 o 
   3   5   6        4.28        5.21      0.52 o 
   4   5   6       48.90       44.66      1.22 o 
   5   5   6       10.09        7.13      0.66 o 
   6   5   6      214.94      212.64      3.75 o 
   7   5   6        0.07       -0.39      0.53 o 
   8   5   6       27.99       27.85      1.18 o 
   9   5   6        3.86        2.09      0.64 o 
  10   5   6        3.94        2.84      0.73 o 
  11   5   6       14.00       17.80      1.36 o 
  12   5   6        1.55        0.89      0.94 o 
  -8   6   6        5.40        7.37      1.26 o 
  -7   6   6        7.89        9.07      2.50 o 
  -6   6   6        5.45        5.32      0.63 o 
  -5   6   6       59.88       58.38      2.91 o 
  -4   6   6      100.29      104.28      2.40 o 
  -3   6   6      681.83      653.75     10.00 o 
  -2   6   6      727.04      730.63     11.15 o 
  -1   6   6       65.77       68.48      1.56 o 
   0   6   6      212.24      190.13      2.91 o 
   1   6   6       19.89       25.77      0.78 o 
   2   6   6      248.05      243.10      3.14 o 
   3   6   6       52.86       54.11      1.32 o 
   4   6   6        1.41        2.36      0.51 o 
   5   6   6        0.68        1.01      0.53 o 
   6   6   6       17.82       13.18      0.89 o 
   7   6   6        3.95        1.82      0.57 o 
   8   6   6       18.33       18.58      0.98 o 
   9   6   6       16.05       17.84      1.07 o 
  10   6   6       71.15       61.58      1.87 o 
  11   6   6       62.07       65.35      2.37 o 
  12   6   6       16.92       15.65      1.47 o 
  -8   7   6       11.44        9.75      1.63 o 
  -7   7   6       50.55       43.13      2.61 o 
  -6   7   6        5.11        4.93      0.56 o 
  -5   7   6        8.16        7.57      0.86 o 
  -4   7   6       14.69       12.73      0.79 o 
  -3   7   6       17.38       15.07      0.76 o 
  -2   7   6      213.88      210.18      3.66 o 
  -1   7   6       30.23       29.66      1.19 o 
   0   7   6      147.81      143.90      2.64 o 
   1   7   6      405.33      394.86      5.07 o 
   2   7   6        3.44        5.17      0.46 o 
   3   7   6        5.27        4.47      0.63 o 
   4   7   6        2.34        1.00      0.53 o 
   5   7   6       23.86       26.35      1.89 o 
   6   7   6      118.61      103.05      2.03 o 
   7   7   6       58.33       60.12      1.46 o 
   8   7   6        0.04        0.52      0.60 o 
   9   7   6        0.19        1.03      0.64 o 
  10   7   6        6.48       11.42      1.05 o 
  11   7   6       50.43       61.91      2.57 o 
  12   7   6       10.07        6.72      1.29 o 
  -7   8   6        6.45        6.74      1.30 o 
  -6   8   6       16.39       20.75      1.85 o 
  -5   8   6       15.14       13.60      0.94 o 
  -4   8   6        1.25        0.71      0.61 o 
  -3   8   6       21.69       24.78      1.15 o 
  -2   8   6        8.06        5.74      0.71 o 
  -1   8   6       83.93       85.86      1.95 o 
   0   8   6      114.47      111.61      2.36 o 
   1   8   6      215.29      215.43      3.95 o 
   2   8   6        5.33        7.11      0.57 o 
   3   8   6       84.56       82.72      2.11 o 
   4   8   6      196.67      195.81      3.09 o 
   5   8   6       52.70       43.95      1.45 o 
   6   8   6      147.82      155.33      3.28 o 
   7   8   6       48.73       41.59      1.37 o 
   8   8   6       76.70       79.48      1.93 o 
   9   8   6       36.85       31.83      1.38 o 
  10   8   6        5.99        3.86      0.89 o 
  11   8   6       34.73       31.83      1.66 o 
  -6   9   6        0.88        1.85      1.09 o 
  -5   9   6        1.63        2.55      0.62 o 
  -4   9   6        6.42        6.40      0.88 o 
  -3   9   6        3.63        4.60      0.69 o 
  -2   9   6        0.11        0.44      0.60 o 
  -1   9   6       40.28       45.64      2.08 o 
   0   9   6      180.90      180.06      3.46 o 
   1   9   6       66.75       56.88      1.82 o 
   2   9   6       70.09       70.57      1.62 o 
   3   9   6       57.73       51.80      1.32 o 
   4   9   6       25.98       25.85      1.16 o 
   5   9   6       24.63       21.68      1.02 o 
   6   9   6       15.15       18.23      0.99 o 
   7   9   6        2.53        0.80      0.70 o 
   8   9   6        0.31       -0.11      0.74 o 
   9   9   6        0.95        2.06      0.83 o 
  10   9   6       25.11       27.51      2.27 o 
  -6  10   6       28.78       34.22      2.72 o 
  -5  10   6        5.38        5.03      1.30 o 
  -4  10   6        8.11        6.97      0.99 o 
  -3  10   6        3.25        3.68      0.98 o 
  -2  10   6        0.00       -0.58      0.65 o 
  -1  10   6        1.42        1.09      0.77 o 
   0  10   6       32.31       27.54      2.29 o 
   1  10   6        2.43        2.07      0.72 o 
   2  10   6       31.65       30.02      1.19 o 
   3  10   6       92.43       94.51      2.14 o 
   4  10   6      341.47      326.47      5.30 o 
   5  10   6       93.12       96.07      2.91 o 
   6  10   6        4.95        3.18      0.68 o 
   7  10   6        3.48        5.08      0.87 o 
   8  10   6       26.72       26.13      1.48 o 
   9  10   6        4.32        5.80      1.07 o 
  10  10   6        0.80        0.67      1.02 o 
  -5  11   6        0.59        0.25      0.92 o 
  -4  11   6        5.73        9.11      1.20 o 
  -3  11   6       34.47       40.59      1.78 o 
  -2  11   6       41.76       41.62      1.87 o 
  -1  11   6      118.46      117.11      3.97 o 
   0  11   6       67.51       70.00      2.49 o 
   1  11   6       59.73       61.28      1.98 o 
   2  11   6       13.14       11.54      1.11 o 
   3  11   6        1.70        0.68      0.62 o 
   4  11   6       11.90       11.63      1.00 o 
   5  11   6        5.66        4.31      0.88 o 
   6  11   6        6.15        6.69      1.41 o 
   7  11   6       26.55       27.10      1.49 o 
   8  11   6        0.20       -0.21      0.84 o 
   9  11   6        1.41        0.98      0.94 o 
  -3  12   6        0.04       -0.30      0.99 o 
  -2  12   6        1.90        2.70      1.10 o 
  -1  12   6        4.81        4.95      1.11 o 
   0  12   6        0.00       -1.59      1.86 o 
   1  12   6        0.60        0.94      0.81 o 
   2  12   6        9.27       10.65      1.05 o 
   3  12   6       79.43       78.81      1.77 o 
   4  12   6       69.05       69.87      1.98 o 
   5  12   6        7.08        9.02      1.15 o 
   6  12   6        1.30       -0.38      1.18 o 
   7  12   6        0.10        1.79      1.10 o 
  -1  13   6        2.10        0.57      0.86 o 
   0  13   6        0.04       -0.89      0.89 o 
   1  13   6        2.43        2.24      1.22 o 
   2  13   6        0.40       -0.20      0.80 o 
   3  13   6        0.02       -0.60      0.79 o 
   4  13   6        0.08        0.19      0.83 o 
   5  13   6        1.86        4.00      1.17 o 
   1  -9   7        0.22       -0.09      1.00 o 
   2  -9   7        2.98        5.63      1.07 o 
   3  -9   7        3.51        3.02      0.98 o 
   4  -9   7        1.52        2.32      0.96 o 
  -2  -8   7        7.38        8.90      1.13 o 
  -1  -8   7       29.17       31.61      1.86 o 
   0  -8   7       17.12       16.26      1.29 o 
   1  -8   7       39.09       46.49      2.14 o 
   2  -8   7       11.36       11.41      1.13 o 
   3  -8   7       45.74       53.72      3.59 o 
   4  -8   7        8.57        8.81      0.96 o 
   5  -8   7        0.08       -0.79      0.79 o 
   6  -8   7        0.86        1.40      1.20 o 
   7  -8   7        4.66        5.35      1.36 o 
  -4  -7   7       12.70       11.59      1.31 o 
  -3  -7   7        2.24        2.32      0.92 o 
  -2  -7   7        3.84        4.90      0.97 o 
  -1  -7   7       11.41       12.99      1.18 o 
   0  -7   7        2.59        4.46      0.90 o 
   1  -7   7       20.56       18.70      1.15 o 
   2  -7   7        1.77        1.13      0.68 o 
   3  -7   7        3.18        2.64      0.71 o 
   4  -7   7       11.03       11.29      1.07 o 
   5  -7   7       31.17       34.31      1.80 o 
   6  -7   7       47.89       50.53      2.46 o 
   7  -7   7       22.58       25.94      1.89 o 
   8  -7   7       17.11       17.46      1.91 o 
  -5  -6   7       27.74       34.20      2.00 o 
  -4  -6   7       20.53       25.73      1.55 o 
  -3  -6   7        0.05       -0.69      0.69 o 
  -2  -6   7       28.34       29.22      1.46 o 
  -1  -6   7        0.02       -0.58      0.68 o 
   0  -6   7      117.16      126.43      2.76 o 
   1  -6   7       70.64       74.49      1.88 o 
   2  -6   7        2.65        0.87      0.56 o 
   3  -6   7        0.18       -0.03      0.59 o 
   4  -6   7       27.53       27.09      1.53 o 
   5  -6   7        0.21        1.69      0.85 o 
   6  -6   7        1.00        0.67      0.84 o 
   7  -6   7        1.70        1.59      1.08 o 
   8  -6   7       28.90       31.36      1.99 o 
   9  -6   7        8.36       10.82      1.41 o 
  -6  -5   7       74.44       74.44      6.41 o 
  -5  -5   7        1.07        0.47      0.80 o 
  -4  -5   7       72.98       72.96      2.01 o 
  -3  -5   7        5.67        5.30      0.76 o 
  -2  -5   7        8.84       10.60      0.87 o 
  -1  -5   7       27.63       30.39      1.37 o 
   0  -5   7       18.34       17.43      0.99 o 
   1  -5   7       63.71       64.16      1.57 o 
   2  -5   7      164.02      149.68      2.70 o 
   3  -5   7       34.81       32.12      1.57 o 
   4  -5   7        1.81        0.27      0.85 o 
   5  -5   7        1.76        2.77      0.84 o 
   6  -5   7       97.03      105.91      2.69 o 
   7  -5   7       17.54       17.50      1.53 o 
   8  -5   7        4.53        5.06      1.13 o 
   9  -5   7        0.11        0.76      1.68 o 
  10  -5   7        9.50        7.60      1.79 o 
  -6  -4   7       16.00       16.91      2.30 o 
  -5  -4   7       41.49       43.23      1.64 o 
  -4  -4   7        1.16       -0.52      0.71 o 
  -3  -4   7       18.53       19.42      1.02 o 
  -2  -4   7       92.79       88.47      1.92 o 
  -1  -4   7      309.13      310.27      4.53 o 
   0  -4   7       52.57       52.05      1.33 o 
   1  -4   7       66.05       68.41      1.44 o 
   2  -4   7       30.89       29.89      1.17 o 
   3  -4   7      105.04      104.07      2.22 o 
   4  -4   7       79.81       75.02      1.86 o 
   5  -4   7      167.70      165.25      3.06 o 
   6  -4   7       94.36       85.94      2.31 o 
   7  -4   7       30.49       28.04      2.01 o 
   8  -4   7        3.95        6.91      1.42 o 
   9  -4   7       57.22       65.06      2.37 o 
  10  -4   7       21.13       22.27      1.79 o 
  11  -4   7       13.46       11.99      1.50 o 
  -7  -3   7       15.17       13.34      2.18 o 
  -6  -3   7        7.54        5.60      1.31 o 
  -5  -3   7       75.39       73.08      2.96 o 
  -4  -3   7       11.23       13.08      1.00 o 
  -3  -3   7       38.49       40.52      1.26 o 
  -2  -3   7       18.55       18.81      0.90 o 
  -1  -3   7       60.50       55.93      1.41 o 
   0  -3   7      203.85      194.39      2.68 o 
   1  -3   7      311.51      291.07      3.91 o 
   2  -3   7      101.72       95.21      1.88 o 
   3  -3   7      179.20      168.80      2.75 o 
   4  -3   7        1.78        2.34      0.69 o 
   5  -3   7        5.85        5.71      0.71 o 
   6  -3   7       32.38       35.06      1.11 o 
   7  -3   7      127.32      124.90      2.74 o 
   8  -3   7        0.27        1.32      0.69 o 
   9  -3   7        1.04        0.80      1.32 o 
  10  -3   7        0.01        0.62      0.88 o 
  11  -3   7        3.94        4.50      1.10 o 
  -7  -2   7        5.38        5.93      1.35 o 
  -6  -2   7       60.35       66.84      5.90 o 
  -5  -2   7        7.11        7.81      1.30 o 
  -4  -2   7       76.92       77.59      1.74 o 
  -3  -2   7        1.92        2.28      0.46 o 
  -2  -2   7       68.18       61.91      1.30 o 
  -1  -2   7      143.05      140.67      2.20 o 
   0  -2   7       47.04       50.32      1.12 o 
   1  -2   7       38.78       34.09      1.07 o 
   2  -2   7      319.13      311.32      4.35 o 
   3  -2   7       10.13        7.00      0.63 o 
   4  -2   7      312.66      301.02      4.64 o 
   5  -2   7       54.42       48.27      1.43 o 
   6  -2   7       43.30       42.78      1.17 o 
   7  -2   7       64.03       68.13      1.86 o 
   8  -2   7        1.94        1.41      0.66 o 
   9  -2   7       16.27       16.49      1.31 o 
  10  -2   7        7.63        8.59      1.13 o 
  11  -2   7        6.49        4.16      1.45 o 
  12  -2   7        0.02        1.97      1.08 o 
  -8  -1   7       12.76       15.40      2.91 o 
  -7  -1   7        7.37       10.43      1.42 o 
  -6  -1   7        4.34        5.99      1.21 o 
  -5  -1   7        4.81        5.00      1.06 o 
  -4  -1   7       24.32       20.27      1.82 o 
  -3  -1   7       56.15       54.36      1.12 o 
  -2  -1   7     1357.22     1312.48     16.05 o 
  -1  -1   7      274.80      268.41      3.47 o 
   0  -1   7      360.85      347.75      4.71 o 
   1  -1   7        0.05        0.47      0.43 o 
   2  -1   7      449.63      441.07      5.83 o 
   3  -1   7       52.87       51.62      1.24 o 
   4  -1   7      111.27      113.66      2.02 o 
   5  -1   7       25.47       25.34      0.88 o 
   6  -1   7       58.04       55.57      1.67 o 
   7  -1   7       74.02       68.17      1.65 o 
   8  -1   7       50.82       51.45      1.65 o 
   9  -1   7       23.93       27.94      1.50 o 
  10  -1   7       48.10       50.18      2.48 o 
  11  -1   7       28.33       34.06      2.65 o 
  12  -1   7       19.45       23.31      1.76 o 
  -8   0   7       13.27       16.41      1.64 o 
  -7   0   7       52.47       56.78      2.52 o 
  -6   0   7       30.14       29.13      2.02 o 
  -5   0   7       10.60       10.29      1.19 o 
  -4   0   7      101.34      102.13      2.88 o 
  -3   0   7       46.21       40.51      1.05 o 
  -2   0   7       57.83       55.88      1.12 o 
  -1   0   7       22.04       19.16      0.60 o 
   0   0   7       59.62       59.19      1.22 o 
   1   0   7      267.09      228.83      3.25 o 
   2   0   7        9.02        9.52      0.60 o 
   3   0   7       87.41       66.12      1.75 o 
   4   0   7       32.03       34.63      1.45 o 
   5   0   7       60.74       58.53      1.68 o 
   6   0   7       95.66       92.01      2.66 o 
   7   0   7       57.81       56.74      1.73 o 
   8   0   7        1.20        0.85      0.73 o 
   9   0   7        0.06        1.36      0.67 o 
  10   0   7        9.78        7.21      1.21 o 
  11   0   7        3.11        4.47      1.35 o 
  12   0   7        8.91       11.43      1.43 o 
  -8   1   7        0.17        0.50      1.02 o 
  -7   1   7       21.81       22.36      1.66 o 
  -6   1   7       15.86       17.16      1.44 o 
  -5   1   7      172.27      170.13      4.11 o 
  -4   1   7       24.39       22.32      2.34 o 
  -3   1   7      208.23      190.42      3.50 o 
  -2   1   7        2.13        2.35      0.42 o 
  -1   1   7      241.14      238.36      3.15 o 
   0   1   7      182.79      200.10      3.57 o 
   1   1   7      217.96      222.30      3.12 o 
   2   1   7       42.98       54.61      1.61 o 
   3   1   7       24.26       20.96      0.92 o 
   4   1   7       17.98       19.32      1.70 o 
   5   1   7      300.46      280.19      4.35 o 
   6   1   7      130.87      121.96      2.61 o 
   7   1   7      120.27      116.13      2.59 o 
   8   1   7       82.98       80.79      2.10 o 
   9   1   7      106.06      104.16      2.91 o 
  10   1   7       34.96       40.83      1.96 o 
  11   1   7       34.00       37.19      4.67 o 
  12   1   7       39.54       41.04      4.04 o 
  -8   2   7        7.28        9.15      1.25 o 
  -7   2   7       37.45       40.74      2.01 o 
  -6   2   7        7.53        5.26      0.99 o 
  -5   2   7       46.75       44.67      1.86 o 
  -4   2   7       23.67       21.07      1.32 o 
  -3   2   7       95.69       94.26      2.11 o 
  -2   2   7      119.33      109.04      2.05 o 
  -1   2   7       67.44       58.45      1.66 o 
   0   2   7        4.55        6.68      0.68 o 
   1   2   7       27.40       31.42      0.80 o 
   2   2   7      225.60      220.05      4.46 o 
   3   2   7      332.61      320.64      4.80 o 
   4   2   7       29.28       28.37      1.08 o 
   5   2   7      525.02      525.42      7.53 o 
   6   2   7       30.53       27.06      1.13 o 
   7   2   7       19.10       17.50      1.07 o 
   8   2   7        6.74        8.40      0.89 o 
   9   2   7        7.34        5.91      0.78 o 
  10   2   7       39.86       44.73      3.17 o 
  11   2   7        9.66       12.84      3.64 o 
  12   2   7        1.03        1.78      1.17 o 
  13   2   7        4.37        6.32      1.27 o 
  -8   3   7        4.34        2.90      1.00 o 
  -7   3   7        0.68        0.96      1.02 o 
  -6   3   7      125.61      114.09      3.13 o 
  -5   3   7       51.59       42.91      1.79 o 
  -4   3   7      130.74      124.06      3.14 o 
  -3   3   7       19.90       17.38      1.97 o 
  -2   3   7      129.34      135.38      2.58 o 
  -1   3   7       41.45       44.86      1.30 o 
   0   3   7       15.03       11.21      0.65 o 
   1   3   7       34.37       29.77      0.86 o 
   2   3   7       95.38       96.36      1.85 o 
   3   3   7       45.56       37.86      1.23 o 
   4   3   7      409.30      396.82      5.83 o 
   5   3   7      137.71      131.93      2.66 o 
   6   3   7      807.18      779.16     10.87 o 
   7   3   7      244.01      235.09      4.34 o 
   8   3   7      199.10      193.91      3.79 o 
   9   3   7       10.41        8.30      0.77 o 
  10   3   7        0.71        1.72      0.88 o 
  11   3   7        0.32       -0.17      0.93 o 
  12   3   7        0.06        0.44      1.22 o 
  13   3   7        0.44       -1.02      1.02 o 
  -8   4   7       18.15       18.95      1.38 o 
  -7   4   7        0.21        1.54      0.78 o 
  -6   4   7       72.69       75.26      2.39 o 
  -5   4   7        5.82        5.17      0.85 o 
  -4   4   7       11.25        9.57      0.95 o 
  -3   4   7       86.47       80.62      2.22 o 
  -2   4   7      259.79      273.43      5.55 o 
  -1   4   7      277.70      279.08      4.67 o 
   0   4   7      818.31      827.38     10.19 o 
   1   4   7       76.34       79.44      1.32 o 
   2   4   7      561.20      579.15      9.00 o 
   3   4   7        4.03        4.73      0.56 o 
   4   4   7        0.47        0.72      0.50 o 
   5   4   7        0.01        0.11      0.50 o 
   6   4   7      350.46      347.76      5.31 o 
   7   4   7      156.71      134.49      2.59 o 
   8   4   7       89.96       87.84      2.40 o 
   9   4   7       26.55       34.43      1.35 o 
  10   4   7       87.16       86.16      2.28 o 
  11   4   7       38.34       35.28      2.29 o 
  12   4   7        0.44        0.59      1.81 o 
  -8   5   7        0.59        0.94      0.71 o 
  -7   5   7       24.53       23.40      1.37 o 
  -6   5   7        4.78        3.78      0.77 o 
  -5   5   7       57.66       49.75      2.30 o 
  -4   5   7      124.26      127.31      3.65 o 
  -3   5   7        3.84        1.56      0.60 o 
  -2   5   7       20.76       22.74      1.23 o 
  -1   5   7        8.81        9.90      0.97 o 
   0   5   7        0.01        1.06      0.35 o 
   1   5   7      586.73      574.85      8.01 o 
   2   5   7        0.53        0.45      0.43 o 
   3   5   7      139.49      133.56      2.79 o 
   4   5   7       85.92       94.66      1.94 o 
   5   5   7      116.91      114.59      2.24 o 
   6   5   7       61.82       54.89      1.57 o 
   7   5   7       26.64       28.42      1.23 o 
   8   5   7       66.40       58.89      1.65 o 
   9   5   7       29.91       28.81      1.53 o 
  10   5   7        8.24        7.93      0.97 o 
  11   5   7        2.57        2.81      1.10 o 
  12   5   7        0.96        1.33      0.98 o 
  -7   6   7        0.00        1.28      0.94 o 
  -6   6   7        2.77        3.31      0.98 o 
  -5   6   7        6.20        8.52      1.00 o 
  -4   6   7        0.00       -0.65      0.65 o 
  -3   6   7      110.98      115.14      4.89 o 
  -2   6   7      250.77      246.59      4.14 o 
  -1   6   7      309.18      320.91      5.25 o 
   0   6   7        0.29        0.71      0.37 o 
   1   6   7      223.58      229.79      3.17 o 
   2   6   7       24.47       22.16      0.74 o 
   3   6   7       37.56       34.78      1.60 o 
   4   6   7       20.56       22.84      1.02 o 
   5   6   7       14.51       13.53      0.84 o 
   6   6   7        6.72        8.64      0.79 o 
   7   6   7      112.10      118.26      2.74 o 
   8   6   7       29.57       36.21      1.45 o 
   9   6   7      101.66       99.15      2.77 o 
  10   6   7       14.23       16.35      1.41 o 
  11   6   7       22.18       25.91      1.67 o 
  12   6   7        2.54        3.88      1.06 o 
  -7   7   7       12.75       13.04      1.74 o 
  -6   7   7        7.47        9.50      1.63 o 
  -5   7   7       28.42       29.76      1.53 o 
  -4   7   7       11.02        9.71      1.03 o 
  -3   7   7       23.34       22.97      1.42 o 
  -2   7   7      115.97      112.10      2.56 o 
  -1   7   7        0.33        0.79      0.53 o 
   0   7   7      106.24      104.42      3.20 o 
   1   7   7      164.50      159.39      2.42 o 
   2   7   7      121.67      124.37      2.18 o 
   3   7   7      144.23      132.52      2.95 o 
   4   7   7       34.29       37.20      1.24 o 
   5   7   7       57.05       49.13      1.46 o 
   6   7   7      333.38      335.52      5.29 o 
   7   7   7       60.55       61.86      2.70 o 
   8   7   7       28.00       28.92      1.25 o 
   9   7   7        0.14        1.05      0.65 o 
  10   7   7        8.90       12.72      1.07 o 
  11   7   7       16.68       19.77      1.49 o 
  12   7   7        2.79        1.91      1.07 o 
  -6   8   7       21.76       25.42      2.28 o 
  -5   8   7        1.09        0.95      0.65 o 
  -4   8   7       28.75       28.74      2.44 o 
  -3   8   7       37.16       34.03      1.73 o 
  -2   8   7      157.14      148.82      3.26 o 
  -1   8   7       59.67       66.99      1.99 o 
   0   8   7       21.47       21.90      1.23 o 
   1   8   7       25.49       28.45      1.39 o 
   2   8   7       50.88       55.66      1.93 o 
   3   8   7       19.39       16.25      0.97 o 
   4   8   7        4.89        3.09      0.69 o 
   5   8   7       89.89       94.31      2.72 o 
   6   8   7      154.18      138.56      2.77 o 
   7   8   7        7.78        8.13      0.81 o 
   8   8   7       68.94       69.35      1.81 o 
   9   8   7       91.48       87.77      2.13 o 
  10   8   7       43.62       40.15      1.90 o 
  11   8   7       27.73       23.85      1.63 o 
  -6   9   7        0.03       -0.11      1.09 o 
  -5   9   7        3.28        3.46      0.81 o 
  -4   9   7        0.07        0.65      0.69 o 
  -3   9   7        8.35        9.71      1.15 o 
  -2   9   7       11.65       13.25      1.04 o 
  -1   9   7       41.45       42.17      1.64 o 
   0   9   7        0.61        0.19      0.58 o 
   1   9   7       62.23       64.31      2.20 o 
   2   9   7       86.93       80.44      2.03 o 
   3   9   7       30.55       31.68      1.17 o 
   4   9   7       47.61       50.37      1.51 o 
   5   9   7        7.39        9.08      0.87 o 
   6   9   7       40.27       37.30      1.69 o 
   7   9   7       12.11       15.42      1.08 o 
   8   9   7       14.97       13.96      1.49 o 
   9   9   7        4.71        6.88      0.95 o 
  10   9   7       13.43       15.95      1.44 o 
  -5  10   7       21.64       23.94      1.41 o 
  -4  10   7        4.11        4.87      0.99 o 
  -3  10   7        1.28       -0.22      0.85 o 
  -2  10   7        3.47        3.73      1.03 o 
  -1  10   7       51.07       52.23      1.94 o 
   0  10   7       31.54       32.29      1.67 o 
   1  10   7        5.77        4.29      0.80 o 
   2  10   7        6.22        3.31      1.15 o 
   3  10   7       88.50       92.07      2.68 o 
   4  10   7       76.66       72.68      1.87 o 
   5  10   7       71.84       71.99      2.23 o 
   6  10   7       95.82       86.27      2.01 o 
   7  10   7       38.05       35.89      1.59 o 
   8  10   7       18.88       17.63      1.28 o 
   9  10   7        0.01       -0.30      0.85 o 
  10  10   7        0.03        0.80      0.90 o 
  -4  11   7        2.14        2.64      0.94 o 
  -3  11   7        7.13        7.32      1.17 o 
  -2  11   7       22.16       25.21      1.96 o 
  -1  11   7       48.95       51.98      2.13 o 
   0  11   7        4.73        6.20      1.06 o 
   1  11   7       23.36       27.90      1.71 o 
   2  11   7       22.07       23.08      1.40 o 
   3  11   7        5.38        5.96      0.89 o 
   4  11   7        1.28        3.25      0.85 o 
   5  11   7       12.44       13.44      1.26 o 
   6  11   7       18.53       19.92      1.28 o 
   7  11   7       38.77       40.38      1.75 o 
   8  11   7       13.78       16.55      1.31 o 
   9  11   7        2.82        1.39      1.70 o 
  -3  12   7        1.15        2.50      1.14 o 
  -2  12   7        5.35        5.39      1.28 o 
  -1  12   7        0.09        1.46      0.96 o 
   0  12   7       17.50       23.49      1.71 o 
   1  12   7       48.99       48.96      3.11 o 
   2  12   7       23.86       23.93      1.74 o 
   3  12   7       22.46       25.77      1.61 o 
   4  12   7      100.48      105.41      3.43 o 
   5  12   7       84.53       88.96      2.61 o 
   6  12   7       71.48       82.80      3.03 o 
   7  12   7       27.80       26.80      1.76 o 
   0  13   7        2.40        2.10      0.99 o 
   1  13   7        6.64        8.44      1.19 o 
   2  13   7        0.14        0.12      0.90 o 
   3  13   7        3.27        4.23      0.96 o 
   4  13   7        0.41        0.24      0.64 o 
   5  13   7        0.14        0.88      1.30 o 
   0  -8   8       35.84       43.20      2.01 o 
   1  -8   8        4.99        5.72      1.16 o 
   2  -8   8        3.22        2.91      1.09 o 
   3  -8   8        5.61        7.41      1.09 o 
   4  -8   8        5.91        6.25      1.06 o 
   5  -8   8       10.92        9.31      1.16 o 
  -2  -7   8        0.48       -0.24      0.84 o 
  -1  -7   8       21.04       20.58      1.40 o 
   0  -7   8        3.26        0.75      0.95 o 
   1  -7   8       14.70       11.36      1.16 o 
   2  -7   8        1.93        1.70      1.05 o 
   3  -7   8        0.63        0.52      0.74 o 
   4  -7   8        8.49        9.95      1.06 o 
   5  -7   8        6.80        5.17      1.11 o 
   6  -7   8        6.07        7.65      1.24 o 
   7  -7   8        5.44        7.22      1.37 o 
  -3  -6   8       33.22       35.19      1.92 o 
  -2  -6   8        5.87        5.77      0.96 o 
  -1  -6   8       21.59       24.23      1.42 o 
   0  -6   8       48.14       44.47      1.77 o 
   1  -6   8       18.62       18.17      1.22 o 
   2  -6   8        8.71        9.40      0.85 o 
   3  -6   8        9.83       10.27      1.01 o 
   4  -6   8        8.81       10.84      1.19 o 
   5  -6   8        5.25        4.20      1.00 o 
   6  -6   8        8.43        6.68      1.06 o 
   7  -6   8        5.68        6.45      1.29 o 
   8  -6   8        9.88       11.98      1.57 o 
  -4  -5   8       13.36       14.95      1.83 o 
  -3  -5   8       10.69        9.84      1.58 o 
  -2  -5   8        0.00       -0.23      0.70 o 
  -1  -5   8        2.51        2.32      0.77 o 
   0  -5   8       10.67       13.18      1.06 o 
   1  -5   8       10.60       12.63      1.06 o 
   2  -5   8       87.37       87.31      1.90 o 
   3  -5   8        3.85        3.67      1.46 o 
   4  -5   8       59.54       63.15      1.89 o 
   5  -5   8       75.12       74.17      2.30 o 
   6  -5   8        0.78        1.39      0.86 o 
   7  -5   8        0.00        0.36      0.81 o 
   8  -5   8        2.17        4.80      1.20 o 
   9  -5   8        0.45       -0.11      1.19 o 
  -5  -4   8        3.70        2.34      0.97 o 
  -4  -4   8        3.54        3.53      0.93 o 
  -3  -4   8       61.96       58.83      1.91 o 
  -2  -4   8       19.28       20.30      1.09 o 
  -1  -4   8       21.55       19.94      1.05 o 
   0  -4   8       14.79       18.99      1.12 o 
   1  -4   8       52.62       60.11      1.49 o 
   2  -4   8       61.93       63.25      1.77 o 
   3  -4   8        1.29        1.52      0.67 o 
   4  -4   8        1.96        1.54      0.71 o 
   5  -4   8       16.11       16.44      1.10 o 
   6  -4   8       82.37       90.09      2.45 o 
   7  -4   8      132.84      136.70      6.35 o 
   8  -4   8       81.61       84.11      3.45 o 
   9  -4   8       45.65       55.15      3.04 o 
  10  -4   8        0.37        0.27      1.63 o 
  -6  -3   8       80.09       82.81      5.49 o 
  -5  -3   8       16.20       15.45      2.10 o 
  -4  -3   8        5.59        4.47      0.85 o 
  -3  -3   8       52.59       54.44      1.70 o 
  -2  -3   8       36.13       32.38      1.24 o 
  -1  -3   8        7.22        6.76      1.01 o 
   0  -3   8      111.14      112.83      2.19 o 
   1  -3   8       34.67       30.96      1.16 o 
   2  -3   8      274.67      265.95      4.34 o 
   3  -3   8        0.54        0.85      0.60 o 
   4  -3   8       20.06       23.93      1.19 o 
   5  -3   8       52.65       52.33      1.82 o 
   6  -3   8        8.58        8.17      0.95 o 
   7  -3   8       33.80       34.11      1.80 o 
   8  -3   8       18.47       17.15      1.69 o 
   9  -3   8        1.64        2.57      1.22 o 
  10  -3   8       11.62       12.50      1.72 o 
  11  -3   8       23.89       26.49      2.21 o 
  -6  -2   8        0.06       -1.96      1.96 o 
  -5  -2   8        0.83       -0.74      1.90 o 
  -4  -2   8       43.27       42.62      1.46 o 
  -3  -2   8        3.90        4.62      1.08 o 
  -2  -2   8      240.09      235.82      3.57 o 
  -1  -2   8        2.72        5.61      0.67 o 
   0  -2   8        5.61        6.47      0.70 o 
   1  -2   8       93.62       81.60      1.71 o 
   2  -2   8        1.22        1.80      0.53 o 
   3  -2   8       64.93       57.38      1.43 o 
   4  -2   8       51.38       49.29      1.71 o 
   5  -2   8        2.45        1.64      0.62 o 
   6  -2   8       79.43       80.42      2.16 o 
   7  -2   8      121.31      119.78      3.52 o 
   8  -2   8        1.10        1.02      0.66 o 
   9  -2   8        2.11        3.77      1.76 o 
  10  -2   8       17.66       16.84      1.46 o 
  11  -2   8        1.06        0.11      1.46 o 
  -7  -1   8        4.16        3.60      1.62 o 
  -6  -1   8       18.70       16.32      1.98 o 
  -5  -1   8       40.95       37.45      2.61 o 
  -4  -1   8        3.65        1.52      1.27 o 
  -3  -1   8       46.83       46.46      1.74 o 
  -2  -1   8       59.09       58.50      1.72 o 
  -1  -1   8      153.01      147.41      2.63 o 
   0  -1   8      164.52      158.30      2.39 o 
   1  -1   8      251.37      239.19      3.54 o 
   2  -1   8       75.85       79.41      1.65 o 
   3  -1   8       75.98       74.85      1.61 o 
   4  -1   8       46.61       43.22      1.27 o 
   5  -1   8       17.67       19.96      1.18 o 
   6  -1   8        4.43        4.32      0.65 o 
   7  -1   8        4.27        4.07      0.65 o 
   8  -1   8       15.12       13.82      1.29 o 
   9  -1   8       21.14       23.65      1.31 o 
  10  -1   8        4.83        7.12      1.13 o 
  11  -1   8       13.52       15.88      1.47 o 
  12  -1   8       16.51       16.30      1.60 o 
  -7   0   8       57.84       54.73      6.01 o 
  -6   0   8        5.26        5.06      1.15 o 
  -5   0   8      137.33      141.80      4.94 o 
  -4   0   8       19.50       17.27      1.87 o 
  -3   0   8        8.04        8.99      0.55 o 
  -2   0   8      126.88      122.88      2.28 o 
  -1   0   8       10.49        9.52      0.61 o 
   0   0   8        1.61        2.02      0.46 o 
   1   0   8        0.36        1.02      0.45 o 
   2   0   8       33.05       29.78      1.15 o 
   3   0   8      261.78      244.15      3.98 o 
   4   0   8      318.18      315.34      4.93 o 
   5   0   8      166.83      165.29      2.63 o 
   6   0   8       18.07       15.79      1.14 o 
   7   0   8      298.44      301.01      5.03 o 
   8   0   8        0.59        0.08      0.63 o 
   9   0   8        9.26       10.75      1.01 o 
  10   0   8       10.01       11.87      1.12 o 
  11   0   8        4.10        6.09      1.13 o 
  12   0   8        1.32        0.84      1.45 o 
  -7   1   8        5.99        4.52      1.18 o 
  -6   1   8       43.72       43.67      2.14 o 
  -5   1   8        0.31       -0.26      0.85 o 
  -4   1   8       94.65       94.71      4.84 o 
  -3   1   8        0.14       -0.17      0.52 o 
  -2   1   8        2.16        1.88      0.43 o 
  -1   1   8       15.76       15.71      0.90 o 
   0   1   8      241.99      230.08      4.11 o 
   1   1   8       23.31       23.49      1.43 o 
   2   1   8       31.38       29.99      1.12 o 
   3   1   8      157.01      151.65      2.75 o 
   4   1   8        2.34        0.18      0.56 o 
   5   1   8       77.49       76.05      1.81 o 
   6   1   8      163.42      156.02      3.20 o 
   7   1   8       51.52       52.75      1.73 o 
   8   1   8       33.71       35.01      3.25 o 
   9   1   8       43.91       46.39      2.02 o 
  10   1   8       59.18       57.88      2.30 o 
  11   1   8       29.45       27.46      2.82 o 
  12   1   8       10.11       13.08      1.53 o 
  -7   2   8        0.16        0.71      0.99 o 
  -6   2   8       35.77       35.89      2.39 o 
  -5   2   8        0.12        0.55      0.83 o 
  -4   2   8        0.06       -0.05      0.96 o 
  -3   2   8       54.05       48.66      1.94 o 
  -2   2   8       55.44       50.71      1.69 o 
  -1   2   8       78.37       65.91      1.60 o 
   0   2   8       44.97       48.76      1.95 o 
   1   2   8      247.05      257.21      3.86 o 
   2   2   8       39.63       35.20      1.16 o 
   3   2   8        3.75        3.01      0.59 o 
   4   2   8      820.96      794.46     11.09 o 
   5   2   8      273.00      270.54      4.32 o 
   6   2   8        5.92        3.75      0.70 o 
   7   2   8       31.97       24.01      1.28 o 
   8   2   8        4.75        8.12      0.93 o 
   9   2   8        4.26        6.01      1.13 o 
  10   2   8       18.48       18.70      1.58 o 
  11   2   8       23.58       29.02      1.98 o 
  12   2   8       16.35       18.30      2.06 o 
  -7   3   8       12.16       13.59      1.40 o 
  -6   3   8        2.36        0.70      0.89 o 
  -5   3   8       18.04       19.44      1.84 o 
  -4   3   8       46.76       47.86      1.99 o 
  -3   3   8      116.33      110.29      2.98 o 
  -2   3   8       32.07       35.43      1.30 o 
  -1   3   8       31.69       33.69      1.44 o 
   0   3   8      835.48      793.59     11.60 o 
   1   3   8        0.06        0.17      0.31 o 
   2   3   8        4.90        4.94      0.72 o 
   3   3   8       32.71       33.70      1.14 o 
   4   3   8       28.79       24.87      1.87 o 
   5   3   8       60.91       63.53      1.83 o 
   6   3   8       44.02       38.11      1.35 o 
   7   3   8       96.15       91.93      3.13 o 
   8   3   8      109.59      100.75      2.53 o 
   9   3   8        9.57        9.35      1.00 o 
  10   3   8        0.26        0.00      0.86 o 
  11   3   8        1.96        1.30      1.02 o 
  12   3   8       12.08       11.72      1.84 o 
  -7   4   8       23.03       26.82      1.71 o 
  -6   4   8       12.57       14.86      1.66 o 
  -5   4   8        3.49        2.31      0.89 o 
  -4   4   8        3.18        2.22      0.85 o 
  -3   4   8        6.86        9.98      1.30 o 
  -2   4   8        4.89        2.52      0.88 o 
  -1   4   8      590.92      573.75     10.32 o 
   0   4   8        1.79        3.16      0.40 o 
   1   4   8       12.64       11.40      0.65 o 
   2   4   8       12.96       12.39      0.83 o 
   3   4   8       64.78       63.47      1.55 o 
   4   4   8       55.38       58.34      1.52 o 
   5   4   8       68.96       72.39      1.76 o 
   6   4   8      464.01      458.56      6.82 o 
   7   4   8      335.01      323.59      6.48 o 
   8   4   8       27.93       32.02      1.90 o 
   9   4   8        4.17        3.92      0.82 o 
  10   4   8       33.93       35.18      1.62 o 
  11   4   8       53.73       53.72      2.41 o 
  12   4   8        9.52        8.26      1.40 o 
  -7   5   8        8.10       12.05      1.25 o 
  -6   5   8        0.46        0.47      0.80 o 
  -5   5   8       46.79       45.71      2.19 o 
  -4   5   8        4.75        3.79      0.96 o 
  -3   5   8      174.58      172.95      5.11 o 
  -2   5   8       16.23       19.60      1.50 o 
  -1   5   8       39.88       37.52      2.00 o 
   0   5   8       83.33       77.89      2.11 o 
   1   5   8       63.78       62.23      1.57 o 
   2   5   8       57.04       53.85      1.37 o 
   3   5   8      167.60      161.50      2.83 o 
   4   5   8      177.44      172.83      3.04 o 
   5   5   8      170.68      165.63      2.99 o 
   6   5   8      570.05      544.37      7.97 o 
   7   5   8      424.25      390.56      6.70 o 
   8   5   8       15.63       13.75      1.12 o 
   9   5   8        1.37        0.84      0.69 o 
  10   5   8        0.12        0.57      0.88 o 
  11   5   8        0.53       -0.97      0.97 o 
  12   5   8        5.94        3.99      1.08 o 
  -6   6   8        0.08       -0.81      0.81 o 
  -5   6   8        9.28       11.27      1.19 o 
  -4   6   8       32.23       30.57      2.23 o 
  -3   6   8        4.55        6.19      1.03 o 
  -2   6   8       38.11       37.02      1.92 o 
  -1   6   8       36.14       32.49      1.88 o 
   0   6   8      124.61      112.94      2.16 o 
   1   6   8       20.00       19.69      0.70 o 
   2   6   8        2.26        2.55      0.57 o 
   3   6   8        4.69        4.57      0.67 o 
   4   6   8       18.91       14.49      1.00 o 
   5   6   8        2.64        3.09      0.65 o 
   6   6   8       10.66        9.95      0.84 o 
   7   6   8       88.51       72.42      2.10 o 
   8   6   8        5.24        9.45      1.04 o 
   9   6   8       12.75       11.65      1.05 o 
  10   6   8       53.33       56.75      2.24 o 
  11   6   8       72.75       73.42      2.98 o 
  12   6   8        5.04        6.22      1.19 o 
  -6   7   8        1.20        1.37      0.78 o 
  -5   7   8        2.26        1.93      1.47 o 
  -4   7   8        5.94        6.97      1.08 o 
  -3   7   8        0.67        1.68      0.92 o 
  -2   7   8        1.36        2.72      0.92 o 
  -1   7   8      183.64      177.65      4.95 o 
   0   7   8      118.67      119.47      3.80 o 
   1   7   8      164.66      160.19      3.56 o 
   2   7   8       20.94       22.56      1.23 o 
   3   7   8       22.37       21.30      1.12 o 
   4   7   8      126.91      119.29      2.61 o 
   5   7   8        0.11       -0.60      0.60 o 
   6   7   8      135.04      131.55      2.79 o 
   7   7   8       39.95       37.22      1.62 o 
   8   7   8        3.34        3.55      0.80 o 
   9   7   8        0.43        2.12      0.80 o 
  10   7   8        0.09        0.29      0.78 o 
  11   7   8        3.01        4.88      0.98 o 
  -6   8   8        7.43        8.32      0.98 o 
  -5   8   8       26.77       27.07      2.66 o 
  -4   8   8        3.67        5.05      1.03 o 
  -3   8   8        9.96       10.78      1.23 o 
  -2   8   8        2.44        2.50      1.25 o 
  -1   8   8       90.68       99.26      3.38 o 
   0   8   8      204.22      207.19      4.45 o 
   1   8   8       23.44       25.53      1.06 o 
   2   8   8        0.24       -0.28      0.45 o 
   3   8   8      160.86      151.77      3.50 o 
   4   8   8       24.82       22.04      1.20 o 
   5   8   8       37.14       43.08      1.61 o 
   6   8   8       36.13       32.53      1.57 o 
   7   8   8       10.94        7.51      1.16 o 
   8   8   8        6.73        6.32      0.90 o 
   9   8   8       31.22       32.55      1.54 o 
  10   8   8       18.03       17.24      1.37 o 
  11   8   8       31.11       35.09      1.90 o 
  -5   9   8        0.36       -0.54      0.76 o 
  -4   9   8        3.31        3.94      0.96 o 
  -3   9   8        3.06        4.02      1.03 o 
  -2   9   8        6.03        8.96      1.27 o 
  -1   9   8       46.04       49.40      2.61 o 
   0   9   8        0.02       -0.07      0.65 o 
   1   9   8       29.20       27.88      1.51 o 
   2   9   8       49.00       48.10      1.28 o 
   3   9   8      165.77      163.41      3.23 o 
   4   9   8      108.13      107.14      2.54 o 
   5   9   8        6.75        7.70      0.85 o 
   6   9   8        6.86        5.37      0.81 o 
   7   9   8        0.09       -0.49      0.70 o 
   8   9   8       28.30       31.45      1.53 o 
   9   9   8       58.12       58.94      1.97 o 
  10   9   8       53.70       53.98      2.05 o 
  -4  10   8        0.60        0.69      0.91 o 
  -3  10   8        1.11        1.47      1.00 o 
  -2  10   8        5.64        5.67      1.23 o 
  -1  10   8       24.77       32.50      2.15 o 
   0  10   8       49.13       54.15      2.04 o 
   1  10   8        8.85        7.59      1.01 o 
   2  10   8        7.82        8.39      1.38 o 
   3  10   8       17.81       17.36      1.57 o 
   4  10   8       82.69       92.34      2.15 o 
   5  10   8       50.48       43.42      1.59 o 
   6  10   8       70.13       70.04      1.99 o 
   7  10   8       32.64       31.64      1.52 o 
   8  10   8       33.73       35.61      1.72 o 
   9  10   8        9.31        8.99      1.13 o 
  10  10   8        2.13        1.14      0.97 o 
  -3  11   8        4.64        7.52      3.20 o 
  -2  11   8       37.32       43.35      2.52 o 
  -1  11   8       42.93       47.91      2.82 o 
   0  11   8        0.18        0.70      1.14 o 
   1  11   8        0.05       -0.72      0.83 o 
   2  11   8       17.65       16.80      1.48 o 
   3  11   8       10.37        9.60      0.84 o 
   4  11   8       30.43       35.90      1.56 o 
   5  11   8        0.90        0.66      0.78 o 
   6  11   8       47.58       47.57      1.79 o 
   7  11   8       41.93       46.59      2.02 o 
   8  11   8        1.75        0.93      0.91 o 
  -2  12   8        1.78        2.39      1.31 o 
  -1  12   8        0.20       -0.27      1.15 o 
   0  12   8        0.09        1.47      1.27 o 
   1  12   8       13.96       12.73      1.41 o 
   2  12   8       29.88       31.92      1.98 o 
   3  12   8       69.45       74.64      2.88 o 
   4  12   8       39.18       37.18      1.64 o 
   5  12   8        0.09        2.13      0.93 o 
   6  12   8        9.93       11.14      1.22 o 
   7  12   8       21.72       23.63      1.64 o 
   1  13   8        0.18       -0.03      1.06 o 
   2  13   8        0.03       -1.19      1.19 o 
   3  13   8        1.01        2.03      1.11 o 
   4  13   8        2.97        4.32      1.15 o 
   5  13   8       33.85       36.41      2.04 o 
   1  -7   9        4.54        4.03      1.05 o 
   2  -7   9        0.15       -0.49      1.09 o 
   3  -7   9        1.07        1.05      1.10 o 
   4  -7   9        2.50        2.39      0.94 o 
   5  -7   9       30.04       33.41      1.99 o 
  -1  -6   9        1.32        0.89      1.06 o 
   0  -6   9       14.24       14.99      1.26 o 
   1  -6   9       47.45       50.09      2.42 o 
   2  -6   9        0.01       -0.64      0.90 o 
   3  -6   9        7.93        8.42      1.32 o 
   4  -6   9        0.78        1.35      0.94 o 
   5  -6   9        5.27        6.99      1.12 o 
   6  -6   9        9.51        8.01      1.22 o 
   7  -6   9        1.06        1.28      1.18 o 
  -3  -5   9        1.15        1.58      1.11 o 
  -2  -5   9        0.03        1.63      1.00 o 
  -1  -5   9        0.58       -0.46      0.88 o 
   0  -5   9       19.90       22.89      1.37 o 
   1  -5   9       31.24       33.31      2.35 o 
   2  -5   9        5.31        5.60      1.02 o 
   3  -5   9        3.53        3.29      0.84 o 
   4  -5   9        0.19       -0.24      0.79 o 
   5  -5   9       31.48       32.28      1.77 o 
   6  -5   9       51.18       54.68      2.41 o 
   7  -5   9        7.89       10.07      1.23 o 
   8  -5   9        7.31        6.93      2.52 o 
  -4  -4   9        5.28        5.62      1.79 o 
  -3  -4   9        1.76        1.81      1.01 o 
  -2  -4   9       46.61       42.11      1.94 o 
  -1  -4   9       19.06       19.87      1.43 o 
   0  -4   9      117.41      115.27      2.87 o 
   1  -4   9       33.24       33.27      2.43 o 
   2  -4   9       48.40       46.12      1.83 o 
   3  -4   9        0.02        0.20      0.68 o 
   4  -4   9       42.27       43.90      1.76 o 
   5  -4   9        8.96        8.87      1.08 o 
   6  -4   9       38.59       42.68      1.92 o 
   7  -4   9       16.20       13.95      1.30 o 
   8  -4   9        1.25       -0.10      1.10 o 
   9  -4   9        5.25        9.01      3.64 o 
  -4  -3   9       82.50       87.33      2.83 o 
  -3  -3   9       12.02       10.67      1.12 o 
  -2  -3   9       13.61       14.24      1.25 o 
  -1  -3   9        0.39       -0.29      0.85 o 
   0  -3   9       14.36       12.21      1.11 o 
   1  -3   9       64.75       57.28      2.55 o 
   2  -3   9       18.82       16.56      1.06 o 
   3  -3   9       21.15       23.89      1.24 o 
   4  -3   9       32.23       34.25      2.13 o 
   5  -3   9        0.78       -0.28      0.66 o 
   6  -3   9        8.27        9.92      1.13 o 
   7  -3   9       34.76       39.17      2.13 o 
   8  -3   9       28.98       28.58      2.41 o 
   9  -3   9        7.18        5.09      1.42 o 
  10  -3   9        0.02        1.37      1.30 o 
  -5  -2   9       16.45       16.28      2.44 o 
  -4  -2   9        7.38        7.75      0.94 o 
  -3  -2   9       80.52       84.41      2.29 o 
  -2  -2   9       70.89       66.71      2.09 o 
  -1  -2   9      159.58      165.52      3.79 o 
   0  -2   9       83.61       89.68      2.06 o 
   1  -2   9       26.41       29.16      1.46 o 
   2  -2   9        0.13       -0.19      0.52 o 
   3  -2   9        6.73        5.74      0.75 o 
   4  -2   9       51.92       48.85      1.57 o 
   5  -2   9      220.92      211.36      3.73 o 
   6  -2   9       36.66       33.90      2.56 o 
   7  -2   9       29.49       31.79      2.88 o 
   8  -2   9        6.67        7.17      1.11 o 
   9  -2   9       25.49       27.29      1.84 o 
  10  -2   9        3.63        4.32      1.68 o 
  11  -2   9        1.44        2.87      1.41 o 
  -5  -1   9       55.79       61.92      3.52 o 
  -4  -1   9        0.33       -0.47      1.27 o 
  -3  -1   9        0.45       -0.14      0.56 o 
  -2  -1   9       62.43       59.72      1.84 o 
  -1  -1   9       13.94       14.34      1.16 o 
   0  -1   9       28.81       29.10      1.49 o 
   1  -1   9       12.07       12.60      1.05 o 
   2  -1   9       77.36       78.11      1.69 o 
   3  -1   9       28.32       26.56      1.08 o 
   4  -1   9       27.80       25.25      1.35 o 
   5  -1   9        0.73        0.50      0.86 o 
   6  -1   9       57.42       56.20      2.94 o 
   7  -1   9        5.33        5.62      1.13 o 
   8  -1   9        8.87       10.08      1.21 o 
   9  -1   9        1.23        1.99      0.96 o 
  10  -1   9        8.99       12.70      1.74 o 
  11  -1   9        7.31        8.98      1.64 o 
  -6   0   9       33.68       36.78      2.80 o 
  -5   0   9        1.31        1.12      1.28 o 
  -4   0   9       16.50       17.64      3.69 o 
  -3   0   9        0.09       -1.70      1.85 o 
  -2   0   9       17.04       16.29      1.36 o 
  -1   0   9        0.93        0.50      0.63 o 
   0   0   9      222.26      209.74      4.01 o 
   1   0   9       18.65       13.81      1.14 o 
   2   0   9       54.48       56.95      1.61 o 
   3   0   9       27.10       30.12      1.26 o 
   4   0   9       62.85       57.51      1.62 o 
   5   0   9       63.68       57.69      1.85 o 
   6   0   9       89.36       82.49      2.69 o 
   7   0   9       52.08       51.27      1.84 o 
   8   0   9        2.84        4.23      0.97 o 
   9   0   9        5.80        5.34      0.96 o 
  10   0   9       15.88       14.76      1.22 o 
  11   0   9        0.90        1.08      0.97 o 
  12   0   9        0.00        1.16      1.19 o 
  -6   1   9        0.67        3.48      1.48 o 
  -5   1   9       18.27       19.52      2.03 o 
  -4   1   9        1.35        1.17      1.12 o 
  -3   1   9       15.34       14.02      1.69 o 
  -2   1   9       71.84       74.67      1.80 o 
  -1   1   9        8.86        8.94      0.80 o 
   0   1   9      238.28      245.88      4.44 o 
   1   1   9        6.31        8.47      0.85 o 
   2   1   9      108.25      114.06      2.33 o 
   3   1   9       26.95       29.27      1.21 o 
   4   1   9       27.46       25.21      1.37 o 
   5   1   9        6.57        5.91      0.75 o 
   6   1   9        0.18       -0.63      0.63 o 
   7   1   9        0.42       -0.06      0.69 o 
   8   1   9        0.40        0.83      0.75 o 
   9   1   9        0.63       -0.16      0.86 o 
  10   1   9        2.45        1.80      0.91 o 
  11   1   9        2.39        5.47      1.21 o 
  12   1   9       17.18       19.42      1.73 o 
  -6   2   9        9.68        7.37      1.28 o 
  -5   2   9       36.78       37.47      2.07 o 
  -4   2   9        9.96        9.14      1.19 o 
  -3   2   9       22.27       23.04      5.92 o 
  -2   2   9       33.03       37.23      2.11 o 
  -1   2   9      164.27      143.34      2.82 o 
   0   2   9       12.23       13.91      1.73 o 
   1   2   9        0.16        0.43      0.57 o 
   2   2   9        3.92        4.25      0.63 o 
   3   2   9       95.12       89.23      2.56 o 
   4   2   9       19.20       19.88      1.04 o 
   5   2   9      265.72      246.07      4.09 o 
   6   2   9       54.30       48.62      1.72 o 
   7   2   9        4.95        6.32      0.91 o 
   8   2   9        0.01        0.39      0.70 o 
   9   2   9       19.70       21.44      2.34 o 
  10   2   9       43.60       44.29      2.21 o 
  11   2   9       39.11       43.61      3.06 o 
  12   2   9        8.01       10.81      2.88 o 
  -6   3   9        0.62        0.17      1.05 o 
  -5   3   9       16.92       20.12      1.58 o 
  -4   3   9       24.71       21.15      2.12 o 
  -3   3   9       23.69       25.96      1.96 o 
  -2   3   9       10.25        8.86      1.31 o 
  -1   3   9      134.66      122.75      3.02 o 
   0   3   9       83.26       88.15      2.03 o 
   1   3   9       47.21       49.02      2.01 o 
   2   3   9       17.08       21.75      1.27 o 
   3   3   9       13.04       12.20      1.23 o 
   4   3   9       85.13       72.68      1.77 o 
   5   3   9       10.50        8.53      0.81 o 
   6   3   9       10.56       10.66      0.88 o 
   7   3   9      126.33      113.83      4.44 o 
   8   3   9      116.94      121.50      2.90 o 
   9   3   9       15.58       15.12      1.46 o 
  10   3   9       16.38       15.12      1.19 o 
  11   3   9        4.23        2.74      1.41 o 
  12   3   9        0.03       -1.04      1.04 o 
  -6   4   9        0.38        0.57      1.71 o 
  -5   4   9       55.89       58.79      2.78 o 
  -4   4   9        9.25        7.32      1.52 o 
  -3   4   9       11.07        8.09      1.27 o 
  -2   4   9       52.88       48.16      4.56 o 
  -1   4   9        0.18        0.46      0.59 o 
   0   4   9      115.19      108.08      2.20 o 
   1   4   9       18.05       18.03      1.00 o 
   2   4   9        0.02       -0.60      0.60 o 
   3   4   9        2.62        1.78      0.57 o 
   4   4   9        0.35        0.24      0.53 o 
   5   4   9      143.89      130.11      2.57 o 
   6   4   9       16.75       12.72      0.92 o 
   7   4   9        2.88        0.95      0.73 o 
   8   4   9       50.82       54.88      1.95 o 
   9   4   9       28.12       26.59      1.69 o 
  10   4   9       41.46       41.15      1.75 o 
  11   4   9       15.18       12.94      1.55 o 
  12   4   9       14.01       17.39      1.77 o 
  -6   5   9       13.96       18.16      1.75 o 
  -5   5   9        0.02        0.53      0.96 o 
  -4   5   9       32.05       31.92      2.03 o 
  -3   5   9       19.90       17.80      1.61 o 
  -2   5   9      132.87      140.78      4.34 o 
  -1   5   9        0.01       -0.41      0.88 o 
   0   5   9       27.28       30.95      1.40 o 
   1   5   9       12.33        9.74      0.75 o 
   2   5   9      143.17      140.85      2.84 o 
   3   5   9       68.22       69.48      1.86 o 
   4   5   9      192.92      187.22      3.27 o 
   5   5   9        9.52        9.15      0.80 o 
   6   5   9        6.77        7.75      0.79 o 
   7   5   9       19.38       19.83      1.87 o 
   8   5   9      135.24      128.00      3.21 o 
   9   5   9       21.12       16.02      1.27 o 
  10   5   9        0.63        1.67      0.86 o 
  11   5   9        6.95        8.66      1.93 o 
  12   5   9        8.41        8.24      2.33 o 
  -6   6   9       22.43       25.76      1.85 o 
  -5   6   9        0.63       -0.16      1.09 o 
  -4   6   9        6.97        9.55      1.34 o 
  -3   6   9       60.23       54.74      2.57 o 
  -2   6   9       75.72       83.42      3.11 o 
  -1   6   9       42.50       38.10      2.15 o 
   0   6   9       88.08       90.44      3.22 o 
   1   6   9       66.67       71.07      1.65 o 
   2   6   9       61.12       64.55      2.17 o 
   3   6   9       68.49       67.74      3.17 o 
   4   6   9       13.64       11.38      0.92 o 
   5   6   9       14.20       15.41      1.25 o 
   6   6   9       38.61       33.66      1.38 o 
   7   6   9       35.96       32.74      1.96 o 
   8   6   9       23.87       21.33      1.64 o 
   9   6   9        6.01        9.58      1.15 o 
  10   6   9       31.64       31.27      1.65 o 
  11   6   9       36.46       36.25      1.85 o 
  12   6   9       29.62       29.71      1.88 o 
  -5   7   9        7.69        7.02      1.17 o 
  -4   7   9        0.11        0.73      0.88 o 
  -3   7   9        2.55        2.77      1.14 o 
  -2   7   9      102.78      107.95      7.99 o 
  -1   7   9        4.61        5.35      1.11 o 
   0   7   9        9.31        6.75      1.19 o 
   1   7   9       70.36       72.19      2.15 o 
   2   7   9        0.44       -0.11      0.50 o 
   3   7   9       42.91       41.16      1.65 o 
   4   7   9        5.00        3.33      0.71 o 
   5   7   9       29.69       28.59      1.41 o 
   6   7   9      111.95      105.91      3.61 o 
   7   7   9        3.51        4.75      0.96 o 
   8   7   9        0.38        1.19      0.91 o 
   9   7   9        4.92        4.66      0.98 o 
  10   7   9        1.79        0.56      0.89 o 
  11   7   9        1.03        1.44      1.07 o 
  -5   8   9        0.23       -0.14      0.91 o 
  -4   8   9        1.01        1.58      2.01 o 
  -3   8   9       23.22       26.18      1.87 o 
  -2   8   9        0.53        0.92      1.00 o 
  -1   8   9        8.24        7.45      1.79 o 
   0   8   9       10.19        8.87      1.34 o 
   1   8   9       22.22       23.86      1.39 o 
   2   8   9        0.58       -0.01      0.46 o 
   3   8   9        2.71        0.52      0.63 o 
   4   8   9       84.48       82.21      3.19 o 
   5   8   9       87.06       77.80      2.16 o 
   6   8   9       27.01       29.36      1.56 o 
   7   8   9        1.15        2.29      1.02 o 
   8   8   9       21.24       25.20      1.77 o 
   9   8   9       15.36       15.58      1.34 o 
  10   8   9       12.15       11.89      1.18 o 
  11   8   9       34.99       43.18      2.81 o 
  -4   9   9        6.03        6.85      1.25 o 
  -3   9   9        0.55       -0.22      1.47 o 
  -2   9   9        8.51       10.32      1.38 o 
  -1   9   9       27.09       25.58      4.35 o 
   0   9   9       66.66       59.37      2.76 o 
   1   9   9       12.40       10.95      1.50 o 
   2   9   9        7.35        9.46      1.46 o 
   3   9   9       10.12       10.60      0.89 o 
   4   9   9       56.41       64.43      2.51 o 
   5   9   9       91.46       87.65      2.39 o 
   6   9   9       65.81       64.26      2.09 o 
   7   9   9        0.37        1.26      0.95 o 
   8   9   9        2.76        2.59      0.90 o 
   9   9   9        0.30       -0.57      0.82 o 
  10   9   9       12.11       13.11      1.42 o 
  -3  10   9        0.06       -0.25      1.03 o 
  -2  10   9        0.47        0.92      1.08 o 
  -1  10   9        5.88        5.93      1.34 o 
   0  10   9       21.42       20.88      1.88 o 
   1  10   9        2.91        1.82      1.19 o 
   2  10   9        0.00        1.17      0.83 o 
   3  10   9       17.22       19.82      1.05 o 
   4  10   9       51.87       53.15      1.81 o 
   5  10   9       18.35       21.27      1.24 o 
   6  10   9       11.60        9.02      1.01 o 
   7  10   9       11.31       14.73      1.31 o 
   8  10   9       14.79       13.44      1.21 o 
   9  10   9        0.82        1.49      0.92 o 
  -2  11   9        7.20        7.95      1.74 o 
  -1  11   9       18.70       21.22      2.00 o 
   0  11   9        6.55        7.61      1.54 o 
   1  11   9       12.55       14.58      1.84 o 
   2  11   9        6.29        6.36      1.15 o 
   3  11   9        4.48        6.18      3.69 o 
   4  11   9       23.42       24.60      1.30 o 
   5  11   9        6.14        6.40      0.97 o 
   6  11   9        0.16        1.92      1.00 o 
   7  11   9       23.25       26.91      1.53 o 
   8  11   9       10.71        9.26      1.18 o 
   0  12   9        0.73        0.40      1.34 o 
   1  12   9        1.26        0.47      1.30 o 
   2  12   9        1.30        1.66      1.11 o 
   3  12   9       12.94       16.06      1.63 o 
   4  12   9       27.02       29.07      1.52 o 
   5  12   9       12.55       16.96      1.54 o 
   6  12   9        0.37        0.32      0.94 o 
   2  -6  10        1.71       -0.28      0.96 o 
   3  -6  10        0.91        1.08      1.11 o 
   4  -6  10        2.91        3.37      1.51 o 
  -1  -5  10        4.24        2.28      1.23 o 
   0  -5  10        0.00       -0.02      1.10 o 
   1  -5  10        1.38        0.25      0.93 o 
   2  -5  10        0.37        0.24      0.93 o 
   3  -5  10        0.79        0.20      1.13 o 
   4  -5  10        7.89        8.10      1.31 o 
   5  -5  10       15.99       16.17      1.42 o 
   6  -5  10       16.83       17.10      1.45 o 
   7  -5  10        4.22        5.53      1.47 o 
  -2  -4  10        2.06        0.60      1.04 o 
  -1  -4  10       19.99       24.83      2.11 o 
   0  -4  10       27.74       31.30      2.06 o 
   1  -4  10       53.51       55.87      2.10 o 
   2  -4  10        4.64        3.37      0.94 o 
   3  -4  10        4.27        1.66      0.90 o 
   4  -4  10       54.09       53.66      1.88 o 
   5  -4  10        3.93        3.47      0.99 o 
   6  -4  10        0.18       -0.44      0.90 o 
   7  -4  10        1.45        0.75      0.93 o 
   8  -4  10        2.00        4.17      1.48 o 
  -3  -3  10       16.37       20.94      1.94 o 
  -2  -3  10        0.71        0.01      1.43 o 
  -1  -3  10        0.05       -0.19      1.02 o 
   0  -3  10        2.66        3.87      1.13 o 
   1  -3  10        0.16       -0.71      0.71 o 
   2  -3  10        2.43        3.14      0.88 o 
   3  -3  10        8.02        8.23      1.04 o 
   4  -3  10        9.68       10.10      1.03 o 
   5  -3  10       14.11       14.51      1.16 o 
   6  -3  10       56.77       63.44      2.24 o 
   7  -3  10       34.27       35.45      2.15 o 
   8  -3  10        1.49        2.66      1.11 o 
   9  -3  10        0.99       -0.68      1.27 o 
  -4  -2  10       28.47       33.51      3.04 o 
  -3  -2  10        0.10        1.42      0.91 o 
  -2  -2  10       21.09       20.86      1.37 o 
  -1  -2  10      140.19      147.84      3.43 o 
   0  -2  10       13.48       14.45      1.25 o 
   1  -2  10       22.52       23.30      1.43 o 
   2  -2  10        1.97        1.01      0.74 o 
   3  -2  10        0.02       -0.68      0.72 o 
   4  -2  10       49.58       51.25      1.71 o 
   5  -2  10        1.02        1.60      0.94 o 
   6  -2  10        7.23        6.08      1.01 o 
   7  -2  10        0.76        1.73      1.07 o 
   8  -2  10        4.09        4.99      1.15 o 
   9  -2  10        4.93        3.57      1.12 o 
  10  -2  10        3.29        4.83      1.54 o 
  -4  -1  10       15.32       17.82      2.38 o 
  -3  -1  10        4.45        7.28      0.93 o 
  -2  -1  10       28.96       29.44      1.47 o 
  -1  -1  10        0.29        0.25      0.76 o 
   0  -1  10      155.11      159.55      3.50 o 
   1  -1  10       51.31       48.90      1.90 o 
   2  -1  10       60.04       64.21      1.74 o 
   3  -1  10        0.01       -0.63      0.80 o 
   4  -1  10       28.08       27.19      1.47 o 
   5  -1  10        4.53        4.82      0.91 o 
   6  -1  10        0.12        0.25      0.77 o 
   7  -1  10       36.95       35.01      2.62 o 
   8  -1  10        7.32        7.62      1.23 o 
   9  -1  10       25.05       24.94      1.83 o 
  10  -1  10        3.33        5.33      1.21 o 
  11  -1  10        4.97        6.16      4.07 o 
  -5   0  10       22.30       24.51      2.57 o 
  -4   0  10       31.71       32.11      2.88 o 
  -3   0  10        1.87        1.09      2.28 o 
  -2   0  10       46.61       46.77      1.59 o 
  -1   0  10       32.93       33.70      1.51 o 
   0   0  10      254.42      253.71      4.75 o 
   1   0  10        2.38        3.08      1.05 o 
   2   0  10        5.08        7.44      0.91 o 
   3   0  10       24.40       21.17      1.57 o 
   4   0  10        0.23        0.47      0.70 o 
   5   0  10        0.68        0.37      0.73 o 
   6   0  10       16.20       17.47      1.26 o 
   7   0  10       12.16       14.58      1.23 o 
   8   0  10        1.99        1.74      1.02 o 
   9   0  10        0.22        0.92      1.00 o 
  10   0  10        0.72        1.43      1.04 o 
  11   0  10        1.34        0.43      2.66 o 
  -5   1  10        5.46        2.99      2.23 o 
  -4   1  10        2.69        1.77      1.38 o 
  -3   1  10       51.72       53.51      3.07 o 
  -2   1  10        0.08       -0.55      0.55 o 
  -1   1  10       34.85       35.35      1.42 o 
   0   1  10       35.65       32.75      1.94 o 
   1   1  10        4.49        4.25      0.75 o 
   2   1  10        1.28        1.92      0.72 o 
   3   1  10       27.46       23.34      1.31 o 
   4   1  10       20.82       27.23      1.99 o 
   5   1  10       24.38       21.16      1.34 o 
   6   1  10       63.66       54.96      1.89 o 
   7   1  10        1.31        1.93      0.83 o 
   8   1  10        0.29        0.68      0.89 o 
   9   1  10       21.71       23.68      2.66 o 
  10   1  10       18.60       21.43      1.71 o 
  11   1  10        7.21       10.08      1.42 o 
  -5   2  10       57.46       58.16      3.28 o 
  -4   2  10        1.09        0.48      1.33 o 
  -3   2  10       26.64       30.09      2.34 o 
  -2   2  10       48.49       41.57      2.52 o 
  -1   2  10        0.98        0.84      0.53 o 
   0   2  10        0.08        0.58      0.59 o 
   1   2  10        7.38        7.91      0.83 o 
   2   2  10        0.61       -0.27      0.74 o 
   3   2  10        2.84        2.17      0.74 o 
   4   2  10       29.83       27.09      1.32 o 
   5   2  10      127.58      126.23      2.94 o 
   6   2  10       76.29       66.86      2.10 o 
   7   2  10       88.28       87.35      2.44 o 
   8   2  10        0.70       -0.07      0.75 o 
   9   2  10        2.45        2.07      0.99 o 
  10   2  10        3.11        2.90      1.13 o 
  11   2  10        1.78        2.72      1.18 o 
  -5   3  10        1.43        2.34      1.47 o 
  -4   3  10       21.94       21.99      2.03 o 
  -3   3  10        0.09       -0.95      1.20 o 
  -2   3  10       42.11       47.23      2.69 o 
  -1   3  10        2.53        4.73      1.31 o 
   0   3  10       32.09       32.85      2.71 o 
   1   3  10        0.06       -0.13      0.60 o 
   2   3  10        0.15       -0.10      0.61 o 
   3   3  10       19.93       23.42      1.40 o 
   4   3  10        4.34        5.36      0.83 o 
   5   3  10        4.70        4.76      0.74 o 
   6   3  10       84.39       79.60      2.60 o 
   7   3  10        5.83        6.92      1.38 o 
   8   3  10       37.00       34.35      1.68 o 
   9   3  10        1.30        0.45      0.96 o 
  10   3  10        1.15        1.64      1.12 o 
  11   3  10        1.78        1.51      1.12 o 
  -5   4  10        1.72        3.02      1.27 o 
  -4   4  10       39.15       41.20      4.73 o 
  -3   4  10        3.46        3.89      1.85 o 
  -2   4  10        7.61        7.17      1.31 o 
  -1   4  10       98.16       83.02      7.28 o 
   0   4  10       16.00       19.73      0.93 o 
   1   4  10       10.56       12.55      0.91 o 
   2   4  10      109.35      111.66      5.41 o 
   3   4  10       48.19       51.55      1.67 o 
   4   4  10       90.97       89.76      3.36 o 
   5   4  10       43.31       43.03      1.48 o 
   6   4  10       50.93       50.64      1.83 o 
   7   4  10        3.93        3.69      0.88 o 
   8   4  10        0.84       -0.03      0.81 o 
   9   4  10        3.03        0.65      0.84 o 
  10   4  10       39.69       41.66      2.31 o 
  11   4  10       22.47       24.57      1.98 o 
  -5   5  10        5.62        7.58      1.48 o 
  -4   5  10        3.27        3.77      1.25 o 
  -3   5  10        1.25        1.47      1.08 o 
  -2   5  10       43.36       53.41      2.69 o 
  -1   5  10       73.42       74.26      3.15 o 
   0   5  10       60.24       65.50      2.92 o 
   1   5  10       16.49       13.61      0.88 o 
   2   5  10       57.11       62.13      1.80 o 
   3   5  10        1.67        1.93      0.67 o 
   4   5  10        4.77        3.77      0.73 o 
   5   5  10       16.11       14.97      1.52 o 
   6   5  10       32.54       30.93      1.56 o 
   7   5  10        0.53        2.46      0.83 o 
   8   5  10       10.42       10.81      1.91 o 
   9   5  10       38.50       32.16      2.59 o 
  10   5  10        0.96        1.64      1.13 o 
  11   5  10        3.40        1.23      1.16 o 
  -4   6  10        3.16        4.24      1.31 o 
  -3   6  10        9.07       11.20      3.10 o 
  -2   6  10       14.59       18.63      1.73 o 
  -1   6  10       62.56       66.31      2.96 o 
   0   6  10       19.66       16.10      2.82 o 
   1   6  10      127.82      132.42      2.61 o 
   2   6  10        2.76        2.52      0.69 o 
   3   6  10        0.83        2.30      0.71 o 
   4   6  10        6.51        5.25      0.78 o 
   5   6  10       26.02       20.83      1.79 o 
   6   6  10        0.08       -0.63      0.67 o 
   7   6  10       10.36       11.31      1.24 o 
   8   6  10       89.77       89.65      2.95 o 
   9   6  10       84.56       77.73      2.80 o 
  10   6  10       26.63       25.92      1.77 o 
  11   6  10       10.70       10.90      1.50 o 
  -4   7  10        5.86        7.04      1.96 o 
  -3   7  10       17.38       19.31      2.93 o 
  -2   7  10        0.81        0.49      1.52 o 
  -1   7  10       31.71       37.57      2.50 o 
   0   7  10        0.12       -0.27      1.00 o 
   1   7  10        0.03       -0.03      0.99 o 
   2   7  10       15.94       15.41      0.93 o 
   3   7  10       43.87       43.30      1.55 o 
   4   7  10       20.71       20.28      1.20 o 
   5   7  10       14.27       12.20      1.05 o 
   6   7  10       41.35       42.04      1.74 o 
   7   7  10        2.02        3.37      1.04 o 
   8   7  10        0.83        1.37      1.02 o 
   9   7  10        9.30        4.52      1.16 o 
  10   7  10        0.29        0.58      1.07 o 
  11   7  10        0.00       -0.08      1.16 o 
  -4   8  10        0.89        2.21      1.14 o 
  -3   8  10        0.01       -1.03      1.52 o 
  -2   8  10       28.88       34.19      2.30 o 
  -1   8  10       17.99       15.79      1.76 o 
   0   8  10       13.02       11.56      1.57 o 
   1   8  10        7.24        6.41      1.34 o 
   2   8  10        0.17        0.37      0.44 o 
   3   8  10        9.22        9.64      0.88 o 
   4   8  10        0.85       -0.65      0.65 o 
   5   8  10       12.67       15.42      1.29 o 
   6   8  10        1.43        1.19      0.80 o 
   7   8  10       23.50       22.65      2.09 o 
   8   8  10       21.26       19.33      1.97 o 
   9   8  10       28.19       31.78      2.78 o 
  10   8  10       18.64       19.16      1.51 o 
  -3   9  10        6.13        5.84      1.38 o 
  -2   9  10        0.00       -0.24      1.07 o 
  -1   9  10        2.54        1.68      1.23 o 
   0   9  10       11.48       12.29      1.61 o 
   1   9  10        5.31        6.66      1.38 o 
   2   9  10       15.17       14.64      1.76 o 
   3   9  10       23.92       23.82      2.13 o 
   4   9  10        2.51        2.42      0.79 o 
   5   9  10        1.75        1.17      0.77 o 
   6   9  10       49.80       53.94      2.30 o 
   7   9  10        0.23        0.57      1.00 o 
   8   9  10        5.90        5.66      1.27 o 
   9   9  10        1.51        1.89      0.91 o 
  10   9  10        1.49        3.30      0.99 o 
  -2  10  10        0.24       -0.48      1.19 o 
  -1  10  10        4.45        6.47      1.58 o 
   0  10  10        0.38        0.72      1.20 o 
   1  10  10        0.07        0.64      1.19 o 
   2  10  10        2.27        1.98      1.30 o 
   3  10  10        1.64        1.99      0.58 o 
   4  10  10        6.98        6.63      0.87 o 
   5  10  10       67.39       61.55      2.06 o 
   6  10  10       44.69       39.75      3.81 o 
   7  10  10        4.57        5.13      1.06 o 
   8  10  10       10.49       12.03      1.56 o 
   9  10  10        1.44        0.11      0.92 o 
  -1  11  10        5.02        5.59      1.90 o 
   0  11  10        3.20        2.55      1.38 o 
   1  11  10        1.16        1.74      1.63 o 
   2  11  10       10.46        9.52      2.17 o 
   3  11  10       24.66       29.58      4.78 o 
   4  11  10       21.91       28.26      2.94 o 
   5  11  10        8.89       10.56      1.11 o 
   6  11  10        1.98        1.08      1.03 o 
   7  11  10        5.92        7.14      1.36 o 
   1  12  10        2.35        1.00      1.50 o 
   2  12  10        0.96        1.48      1.53 o 
   3  12  10        3.96        2.55      1.54 o 
   4  12  10        8.78        8.03      1.90 o 
   5  12  10        5.51        6.99      1.19 o 
   1  -4  11       18.13       22.17      1.96 o 
   2  -4  11        0.23       -1.04      1.04 o 
   3  -4  11        6.68        8.86      1.18 o 
   4  -4  11        2.04        2.17      1.19 o 
   5  -4  11        0.82        1.12      1.13 o 
   6  -4  11        5.83        3.17      1.27 o 
  -1  -3  11        7.39        8.10      1.32 o 
   0  -3  11        0.93        1.66      1.14 o 
   1  -3  11        0.02       -0.28      1.12 o 
   2  -3  11       20.58       18.05      1.69 o 
   3  -3  11        7.49        8.89      1.17 o 
   4  -3  11       91.94      101.91      2.89 o 
   5  -3  11       42.97       46.50      3.74 o 
   6  -3  11        0.79       -0.87      1.28 o 
   7  -3  11        5.81        7.45      1.35 o 
   8  -3  11       19.02       18.16      2.63 o 
  -2  -2  11       54.84       54.85      3.47 o 
  -1  -2  11        1.66        1.49      1.03 o 
   0  -2  11       56.81       60.05      3.78 o 
   1  -2  11       38.49       40.31      3.40 o 
   2  -2  11       56.63       55.97      2.44 o 
   3  -2  11        0.21        0.50      0.80 o 
   4  -2  11        0.18       -0.94      0.98 o 
   5  -2  11        3.36        5.05      1.29 o 
   6  -2  11       19.12       19.59      1.73 o 
   7  -2  11        0.00        2.83      1.14 o 
   8  -2  11       16.51       16.48      1.65 o 
   9  -2  11        4.74        4.04      1.25 o 
  -3  -1  11        7.15        8.85      2.07 o 
  -2  -1  11        7.33        9.70      2.08 o 
  -1  -1  11       26.88       28.76      2.35 o 
   0  -1  11        1.88        0.65      0.88 o 
   1  -1  11       49.90       48.54      2.64 o 
   2  -1  11       93.77       96.08      3.06 o 
   3  -1  11       25.23       23.96      1.71 o 
   4  -1  11       11.46       13.15      1.95 o 
   5  -1  11        9.63        9.51      1.31 o 
   6  -1  11        0.28        0.01      0.88 o 
   7  -1  11        0.85        2.16      1.09 o 
   8  -1  11        1.20        0.09      1.06 o 
   9  -1  11        6.98        5.12      1.72 o 
  10  -1  11        3.59        5.21      1.32 o 
  -3   0  11       80.46       96.28      6.25 o 
  -2   0  11        9.43        8.67      0.99 o 
  -1   0  11       32.56       38.84      1.70 o 
   0   0  11        0.82        1.41      0.85 o 
   1   0  11       17.22       18.15      1.33 o 
   2   0  11       88.00       93.86      3.30 o 
   3   0  11        7.34        6.45      1.14 o 
   4   0  11       39.54       34.05      2.29 o 
   5   0  11       27.20       27.35      1.83 o 
   6   0  11       28.19       29.01      1.65 o 
   7   0  11       40.67       45.48      1.97 o 
   8   0  11       18.85       17.20      1.60 o 
   9   0  11        0.01        0.43      1.02 o 
  10   0  11        3.60        5.28      1.33 o 
  -3   1  11        0.05       -1.13      2.55 o 
  -2   1  11       18.08       20.55      2.22 o 
  -1   1  11       20.20       20.89      1.19 o 
   0   1  11       91.42       91.09      2.49 o 
   1   1  11       18.91       23.93      1.40 o 
   2   1  11        0.05        0.91      0.77 o 
   3   1  11        4.09        2.05      0.82 o 
   4   1  11        1.28        1.97      0.95 o 
   5   1  11       81.04       74.45      3.01 o 
   6   1  11        0.92        2.28      0.88 o 
   7   1  11       27.66       26.72      1.59 o 
   8   1  11        1.07        1.05      1.00 o 
   9   1  11       10.85       12.25      1.54 o 
  10   1  11        3.10        2.04      1.23 o 
  -4   2  11       16.82       18.74      2.22 o 
  -3   2  11        0.00        0.38      1.38 o 
  -2   2  11        1.53        0.49      1.31 o 
  -1   2  11        1.29       -0.46      0.98 o 
   0   2  11       10.74        8.21      0.91 o 
   1   2  11       28.58       32.51      1.54 o 
   2   2  11       11.68       11.88      1.07 o 
   3   2  11        0.41       -0.44      0.70 o 
   4   2  11       53.67       53.94      2.14 o 
   5   2  11        0.47        0.58      0.90 o 
   6   2  11        0.19        0.41      0.82 o 
   7   2  11       26.33       27.36      1.61 o 
   8   2  11        3.51        1.92      0.89 o 
   9   2  11        1.95        0.81      1.06 o 
  10   2  11        0.06       -0.08      1.08 o 
  11   2  11        0.18        1.31      1.15 o 
  -4   3  11        2.81        5.67      1.61 o 
  -3   3  11       26.24       26.99      2.42 o 
  -2   3  11       11.18       13.26      2.55 o 
  -1   3  11       31.25       22.38      2.11 o 
   0   3  11      173.82      185.36      3.62 o 
   1   3  11        5.39        3.61      0.88 o 
   2   3  11       12.76       15.31      1.13 o 
   3   3  11        3.45        1.98      0.76 o 
   4   3  11        0.04       -0.36      0.69 o 
   5   3  11        9.60        9.36      1.16 o 
   6   3  11        0.70        0.17      0.85 o 
   7   3  11       22.85       22.40      1.47 o 
   8   3  11       22.08       20.96      1.74 o 
   9   3  11        4.14        6.03      1.21 o 
  10   3  11        2.59        4.56      1.29 o 
  11   3  11        2.39        3.65      1.29 o 
  -4   4  11        3.55        2.22      1.44 o 
  -3   4  11        2.47        0.51      1.33 o 
  -2   4  11       15.48       17.12      1.96 o 
  -1   4  11        9.72       11.71      1.69 o 
   0   4  11       28.00       24.88      1.11 o 
   1   4  11       24.08       23.99      1.82 o 
   2   4  11        3.39        2.67      0.75 o 
   3   4  11       15.82       15.96      1.52 o 
   4   4  11       93.65       91.61      2.43 o 
   5   4  11      115.08      120.69      4.05 o 
   6   4  11        0.00        0.12      0.94 o 
   7   4  11       12.18       10.42      1.24 o 
   8   4  11       11.12        8.36      1.17 o 
   9   4  11        0.19       -0.36      0.84 o 
  10   4  11        7.61       11.52      1.52 o 
  11   4  11       13.09       16.96      3.26 o 
  -3   5  11       44.47       51.75      5.43 o 
  -2   5  11        1.86        2.25      1.27 o 
  -1   5  11       31.09       32.24      2.38 o 
   0   5  11       20.45       22.68      2.11 o 
   1   5  11       25.20       28.63      1.74 o 
   2   5  11        3.88        2.83      0.74 o 
   3   5  11       21.82       20.71      1.25 o 
   4   5  11        9.63        9.61      1.33 o 
   5   5  11        5.44        3.99      0.88 o 
   6   5  11       11.48        8.75      1.21 o 
   7   5  11       35.74       29.81      1.88 o 
   8   5  11       49.45       44.98      2.32 o 
   9   5  11       19.50       16.13      1.56 o 
  10   5  11        0.02       -1.22      1.22 o 
  11   5  11        0.00       -1.47      2.01 o 
  -3   6  11        4.33        4.52      1.47 o 
  -2   6  11        4.11        3.15      1.38 o 
  -1   6  11       21.76       21.27      3.42 o 
   0   6  11       47.34       47.12      2.69 o 
   1   6  11       26.92       24.90      2.07 o 
   2   6  11       58.24       60.24      2.70 o 
   3   6  11       10.58       13.83      1.05 o 
   4   6  11        7.47        7.24      0.94 o 
   5   6  11        7.06        8.03      1.00 o 
   6   6  11        1.49        1.00      0.92 o 
   7   6  11       11.76        7.84      1.23 o 
   8   6  11       32.76       23.54      2.73 o 
   9   6  11       39.74       32.27      2.79 o 
  10   6  11        2.58        3.43      1.57 o 
  -3   7  11        8.70        9.21      1.61 o 
  -2   7  11       31.05       32.59      6.19 o 
  -1   7  11        0.86        0.27      1.23 o 
   0   7  11        0.01       -0.13      1.25 o 
   1   7  11        9.18        9.25      1.68 o 
   2   7  11        0.68        1.46      0.55 o 
   3   7  11       14.90       12.83      1.03 o 
   4   7  11       64.66       61.58      1.96 o 
   5   7  11        2.05        3.06      0.83 o 
   6   7  11       30.51       32.12      1.89 o 
   7   7  11        6.09        4.83      1.12 o 
   8   7  11       35.16       30.07      2.00 o 
   9   7  11       24.34       23.05      3.77 o 
  10   7  11        0.11       -1.38      1.38 o 
  -2   8  11        1.63        3.50      1.68 o 
  -1   8  11       25.79       27.16      3.97 o 
   0   8  11       72.78       73.38      4.35 o 
   1   8  11       71.01       76.01      4.18 o 
   2   8  11       23.69       31.61      6.57 o 
   3   8  11        0.20        0.03      0.61 o 
   4   8  11        2.81        2.75      0.78 o 
   5   8  11       11.61       11.74      1.14 o 
   6   8  11        0.51        1.09      0.91 o 
   7   8  11        9.24        5.54      1.16 o 
   8   8  11        6.97        5.35      1.18 o 
   9   8  11       11.51       10.06      1.50 o 
  10   8  11        8.44        7.13      1.25 o 
  -2   9  11        0.14       -1.07      1.19 o 
  -1   9  11        3.29        2.50      2.88 o 
   0   9  11        7.97       10.94      1.68 o 
   1   9  11       15.26       15.06      3.69 o 
   2   9  11       22.52       24.30      2.27 o 
   3   9  11        4.99        6.62      0.89 o 
   4   9  11       32.22       34.46      1.90 o 
   5   9  11       21.53       23.84      1.45 o 
   6   9  11       13.76       13.53      1.45 o 
   7   9  11        2.28       -0.69      0.96 o 
   8   9  11        2.04        2.35      1.17 o 
   9   9  11        0.01       -0.52      1.15 o 
   0  10  11        6.41        6.71      1.90 o 
   1  10  11        0.04        2.00      1.34 o 
   2  10  11        5.50        6.68      1.57 o 
   3  10  11        2.97        1.40      1.38 o 
   4  10  11        0.02       -0.21      0.84 o 
   5  10  11        1.38        1.41      0.85 o 
   6  10  11        1.52        1.93      1.08 o 
   7  10  11        4.97        5.83      1.31 o 
   8  10  11       17.45       17.51      1.77 o 
   1  11  11        0.03       -1.14      1.31 o 
   2  11  11        3.34        5.47      1.65 o 
   3  11  11        6.41        3.31      1.90 o 
   4  11  11       22.33       34.56      2.92 o 
   5  11  11        2.74        2.38      1.46 o 
   6  11  11        0.07       -1.03      1.03 o 
   3  -3  12        9.35        9.52      1.52 o 
   4  -3  12        5.98        5.83      1.71 o 
   5  -3  12       21.49       24.77      3.42 o 
   1  -2  12       13.89       13.23      1.60 o 
   2  -2  12        7.54        7.40      1.46 o 
   3  -2  12        7.55        8.57      1.57 o 
   4  -2  12        2.49        4.12      1.29 o 
   5  -2  12        4.83        4.05      1.36 o 
   6  -2  12        5.50        8.66      1.84 o 
   7  -2  12        0.90        1.31      1.50 o 
   0  -1  12        0.96        0.70      1.02 o 
   1  -1  12       23.65       24.38      1.82 o 
   2  -1  12       18.59       20.72      1.77 o 
   3  -1  12        9.23       11.85      1.49 o 
   4  -1  12       12.95       13.28      1.51 o 
   5  -1  12       26.06       24.65      2.07 o 
   6  -1  12        2.46        2.30      1.17 o 
   7  -1  12       28.49       27.61      2.49 o 
   8  -1  12        7.65        9.29      5.27 o 
  -1   0  12       13.36       16.60      1.48 o 
   0   0  12        1.39       -0.27      1.45 o 
   1   0  12        2.19        4.47      1.18 o 
   2   0  12       16.28       15.52      1.55 o 
   3   0  12        2.40        3.02      1.09 o 
   4   0  12       14.62       13.66      1.54 o 
   5   0  12       13.84       13.59      1.54 o 
   6   0  12       33.24       27.24      1.96 o 
   7   0  12        1.57        2.01      1.46 o 
   8   0  12        2.41        1.70      1.47 o 
   9   0  12        1.29       -0.28      1.14 o 
  -2   1  12       29.98       37.91      3.11 o 
  -1   1  12        6.58        5.26      1.60 o 
   0   1  12       44.56       45.73      1.81 o 
   1   1  12       24.20       25.53      1.52 o 
   2   1  12      195.55      201.89      8.87 o 
   3   1  12       52.40       57.91      2.44 o 
   4   1  12       11.99       13.65      1.46 o 
   5   1  12        1.60        3.37      2.20 o 
   6   1  12        5.79        4.61      1.24 o 
   7   1  12       18.58       18.27      1.98 o 
   8   1  12        4.54        4.11      1.53 o 
   9   1  12        1.36        1.88      1.35 o 
  -2   2  12       17.21       21.30      3.97 o 
  -1   2  12        9.43        8.89      1.84 o 
   0   2  12        8.09        7.53      1.44 o 
   1   2  12        0.39       -0.39      0.79 o 
   2   2  12       44.50       36.89      1.75 o 
   3   2  12       12.87       10.35      1.47 o 
   4   2  12        1.33        0.09      0.87 o 
   5   2  12       62.13       63.58      2.52 o 
   6   2  12       35.25       36.22      2.66 o 
   7   2  12       11.98       15.33      2.02 o 
   8   2  12        0.23        0.44      1.04 o 
   9   2  12        0.27        0.06      1.38 o 
  10   2  12        0.70       -0.39      1.27 o 
  -2   3  12        9.10        9.23      1.84 o 
  -1   3  12       61.17       70.86      9.07 o 
   0   3  12        9.00       13.27      1.14 o 
   1   3  12        4.47        7.20      1.01 o 
   2   3  12        0.14       -0.42      0.74 o 
   3   3  12        3.24        2.75      0.85 o 
   4   3  12        0.23        0.50      0.94 o 
   5   3  12       23.65       20.37      1.63 o 
   6   3  12       11.84       10.52      1.32 o 
   7   3  12        0.72        1.22      1.09 o 
   8   3  12       10.79        9.27      1.63 o 
   9   3  12       15.56       18.02      3.04 o 
  10   3  12       23.76       24.26      2.42 o 
  -2   4  12        5.12        2.80      1.61 o 
  -1   4  12        2.13        0.66      1.36 o 
   0   4  12        4.51        7.12      1.69 o 
   1   4  12        5.50        3.97      0.79 o 
   2   4  12        4.45        6.86      1.04 o 
   3   4  12        6.19        8.95      1.03 o 
   4   4  12        9.67        8.09      1.36 o 
   5   4  12       42.37       44.18      2.18 o 
   6   4  12       17.49       18.87      1.60 o 
   7   4  12       11.93       11.23      1.42 o 
   8   4  12        3.83        2.24      1.13 o 
   9   4  12        1.39        0.30      1.33 o 
  10   4  12        1.36        2.88      1.68 o 
  -2   5  12       56.65       68.53      7.55 o 
  -1   5  12       46.37       47.26      3.10 o 
   0   5  12       64.61       68.86      5.49 o 
   1   5  12        0.21       -0.41      0.70 o 
   2   5  12        0.03       -0.66      0.67 o 
   3   5  12        0.12       -0.68      0.75 o 
   4   5  12       49.78       48.52      1.92 o 
   5   5  12       10.16        8.94      1.22 o 
   6   5  12        2.93        1.95      1.05 o 
   7   5  12        8.35        9.35      1.34 o 
   8   5  12       47.60       53.83      2.57 o 
   9   5  12        3.36        4.00      1.41 o 
  10   5  12       12.16       14.01      2.06 o 
  -2   6  12        0.35       -0.21      1.79 o 
  -1   6  12        0.14        1.58      1.38 o 
   0   6  12        5.54       11.27      1.84 o 
   1   6  12       46.38       53.04      3.03 o 
   2   6  12       51.36       57.32      2.10 o 
   3   6  12        6.99        9.96      1.41 o 
   4   6  12       51.70       49.53      1.91 o 
   5   6  12       44.84       45.82      2.16 o 
   6   6  12       22.38       20.98      2.18 o 
   7   6  12        0.94        1.53      1.10 o 
   8   6  12        1.55        1.03      1.16 o 
   9   6  12        2.67        3.62      1.62 o 
  10   6  12        0.00       -1.30      1.30 o 
  -1   7  12        5.25        7.55      1.61 o 
   0   7  12        7.65        6.56      2.82 o 
   1   7  12        0.45        1.05      1.34 o 
   2   7  12        0.82        1.15      0.59 o 
   3   7  12       27.56       27.43      1.41 o 
   4   7  12        5.63        5.84      0.94 o 
   5   7  12       13.10       14.15      1.28 o 
   6   7  12       11.48       12.77      1.40 o 
   7   7  12        0.16       -0.98      1.36 o 
   8   7  12       19.37       18.85      1.74 o 
   9   7  12       12.07       11.97      1.54 o 
  -1   8  12        7.81       10.04      1.79 o 
   0   8  12        5.53        6.47      1.96 o 
   1   8  12       32.92       35.33      4.02 o 
   2   8  12       13.15       16.38      2.03 o 
   3   8  12        7.84       10.27      1.06 o 
   4   8  12        1.52        1.28      0.79 o 
   5   8  12        0.02       -0.45      0.76 o 
   6   8  12        6.23        4.07      1.19 o 
   7   8  12        2.14        3.38      1.13 o 
   8   8  12        1.15        0.77      1.07 o 
   9   8  12        0.03        0.41      1.43 o 
   0   9  12        7.62       10.91      1.84 o 
   1   9  12        6.88        8.87      1.80 o 
   2   9  12        7.55       12.48      3.97 o 
   3   9  12        4.55        5.38      1.61 o 
   4   9  12       10.23       11.73      1.36 o 
   5   9  12       27.88       23.49      1.65 o 
   6   9  12       46.78       53.65      2.43 o 
   7   9  12        0.43        0.58      1.12 o 
   8   9  12        0.58        0.34      1.08 o 
   2  10  12       20.50       20.07      2.30 o 
   3  10  12        4.32        4.09      1.57 o 
   4  10  12        0.17       -0.84      0.91 o 
   5  10  12        1.78       -0.38      1.17 o 
   6  10  12        2.17        2.42      2.22 o 
   4  -1  13       35.30       35.43      2.87 o 
   2   0  13       12.46       12.55      1.55 o 
   3   0  13        0.42       -1.04      1.63 o 
   4   0  13        7.53        4.42      1.33 o 
   5   0  13       16.36       17.07      1.97 o 
   6   0  13       17.39       19.91      2.36 o 
   7   0  13        5.35        8.39      2.17 o 
   1   1  13       13.74       16.81      2.17 o 
   2   1  13        0.30       -0.97      0.97 o 
   3   1  13        1.60        1.57      1.13 o 
   4   1  13       34.68       35.36      2.24 o 
   5   1  13       12.78       13.98      1.66 o 
   6   1  13        0.56        0.07      1.13 o 
   7   1  13        6.79        6.09      1.36 o 
   8   1  13        2.46        2.40      1.48 o 
   0   2  13        0.09       -0.50      0.83 o 
   1   2  13        2.73        1.98      0.98 o 
   2   2  13       34.10       35.53      5.02 o 
   3   2  13       31.40       32.24      2.80 o 
   4   2  13        3.19        2.20      1.14 o 
   5   2  13        1.36        0.27      1.08 o 
   6   2  13       30.58       27.72      2.01 o 
   7   2  13       40.46       42.50      2.51 o 
   8   2  13        8.69        8.28      1.72 o 
   0   3  13       30.14       26.98      2.93 o 
   1   3  13        6.04        7.22      1.16 o 
   2   3  13       12.36       12.70      1.60 o 
   3   3  13       17.08       16.81      2.41 o 
   4   3  13        6.65        6.79      1.27 o 
   5   3  13        2.88        1.48      1.08 o 
   6   3  13        0.58        1.24      1.14 o 
   7   3  13       13.05        9.07      1.45 o 
   8   3  13        0.77        0.87      1.16 o 
   0   4  13        0.45        2.36      1.57 o 
   1   4  13        1.14       -0.51      0.73 o 
   2   4  13       16.11       14.62      1.23 o 
   3   4  13        4.18        5.65      1.13 o 
   4   4  13       26.24       25.94      2.09 o 
   5   4  13       10.34       15.00      1.64 o 
   6   4  13       12.31       14.49      1.61 o 
   7   4  13        4.63        3.83      1.30 o 
   8   4  13        4.33        5.09      1.33 o 
   9   4  13        0.24       -0.77      1.38 o 
   0   5  13       33.83       36.80      4.07 o 
   1   5  13        8.47       12.45      2.17 o 
   2   5  13       16.17       18.36      1.44 o 
   3   5  13        3.28        2.56      1.30 o 
   4   5  13        0.28       -0.13      1.16 o 
   5   5  13        0.06       -0.14      1.04 o 
   6   5  13       13.05       14.15      2.00 o 
   7   5  13        6.97        8.67      1.45 o 
   8   5  13        4.75        8.25      2.18 o 
   0   6  13        0.30       -1.33      1.33 o 
   1   6  13        5.80        6.56      1.76 o 
   2   6  13        1.97        2.02      0.83 o 
   3   6  13       37.09       41.92      2.57 o 
   4   6  13       11.68       12.30      1.61 o 
   5   6  13        0.15        1.34      1.03 o 
   6   6  13        3.22        2.80      1.16 o 
   7   6  13        2.47        1.57      1.18 o 
   8   6  13        0.34       -0.63      1.12 o 
   1   7  13        1.06       -0.26      1.42 o 
   2   7  13        0.55        1.67      1.46 o 
   3   7  13       10.01       11.69      1.30 o 
   4   7  13       37.82       37.59      2.05 o 
   5   7  13       44.52       45.12      3.87 o 
   6   7  13       34.67       34.81      2.11 o 
   7   7  13        0.58        0.23      1.10 o 
   8   7  13        2.79        2.39      1.23 o 
   2   8  13        2.17        1.98      1.54 o 
   3   8  13        2.43        1.76      1.47 o 
   4   8  13       12.06       14.24      1.47 o 
   5   8  13        0.07        0.06      1.01 o 
   6   8  13        1.61        2.42      1.15 o 
   7   8  13        5.06        3.00      1.23 o 
   4   9  13       21.20       25.17      2.14 o 
   5   9  13       14.72       18.33      1.97 o 
   4   3  14       14.39       13.57      1.58 o 
   5   3  14       26.67       27.51      2.04 o 
   4   4  14       12.64       14.46      1.60 o 
   5   4  14        3.92        3.91      1.28 o 
   6   4  14        3.33        2.99      1.28 o 
   4   5  14        0.03       -0.46      1.03 o 
   5   5  14        4.44        4.47      1.30 o 
                                                 
